# Supplementary material for: 2-Methyl-4-oxopentan-2-aminium 2-sulfamoylbenzoate
Source: Acta Crystallogr Sect E Struct Rep Online. 2009 Jul 18;65(Pt 8):o1883. doi: 10.1107/S1600536809027007 (PMC2977349; doi:10.1107/S1600536809027007)
Supplement: Supplementary file 1 [file e-65-o1883-sup1.cif]

##############################################################################
###                                                                        ###
###        Electronic paper (Acta Crystallographica Section E)             ###
###                                                                        ###
##############################################################################
#                                                                            #
# This CIF contains the data in a paper accepted for publication in Acta     #
# Crystallographica Section E. It conforms to the requirements of Notes      #
# for Authors for Section E, and has been peer reviewed under the auspices   #
# of the IUCr Commission on Journals.                                        #
#                                                                            #
# Full details of the Crystallographic Information File format               #
# are given in the paper "The Crystallographic Information File (CIF):       #
# a New Standard Archive File for Crystallography" by S. R. Hall, F. H.      #
# Allen and I. D. Brown [Acta Cryst. (1991), A47, 655-685].                  #
#                                                                            #
# The current version of the core CIF dictionary is obtainable from          #
# ftp://ftp.iucr.org/pub/cif_core.dic. The current version number is 2.4.    #
#                                                                            #
# Software is freely available for graphical display of the structure(s) in  #
# this CIF.  For information consult the CIF home page http://www.iucr.org/  #
# cif/home.html                                                              #
#                                                                            #
# This file may be used for bona fide research purposes within the           #
# scientific community so long as proper attribution is given to the journal # 
# article from which it was obtained.                                        #
#                                                                            #
##############################################################################
                                             
data_global
_audit_creation_method     ?
_journal_date_recd_electronic     2009-07-04
_journal_date_accepted     2009-07-09
_journal_name_full     'Acta Crystallographica, Section E'
_journal_year     2009
_journal_volume     65
_journal_issue      8
_journal_page_first     o1883
_journal_page_last     o1883
_journal_paper_category     QO
_journal_coeditor_code     SI2187
_publ_contact_author
;
Muhammad Nawaz Tahir
University of Sargodha
Department of Physics
Sargodha
Pakistan
;
_publ_contact_author_email     'dmntahir_uos@yahoo.com'
_publ_contact_author_fax     '0092 48 32 22 121'
_publ_contact_author_phone     '0092 48 92 30 914'
_publ_section_title
;
2-Methyl-4-oxopentan-2-aminium 2-sulfamoylbenzoate
;
loop_
    _publ_author_name
    _publ_author_address
    'Rafique, Muhammad'
;
Department of Chemistry
University of Sargodha
Sargodha
Pakistan
;
    'Hussain, Ghulam'
;
Department of Chemistry
University of Sargodha
Sargodha
Pakistan
;
    'Siddiqui,  Waseeq Ahmad'
;
Department of Chemistry
University of Sargodha
Sargodha
Pakistan
;
    'Tahir, M. Nawaz'
;
Department of Physics
University of Sargodha
Sargodha
Pakistan
;
data_I
_audit_creation_method     SHELXL-97
_chemical_name_systematic
;
2-Methyl-4-oxopentan-2-aminium 2-sulfamoylbenzoate
;
_chemical_name_common     ?
_chemical_formula_moiety     'C6 H14 N O +, C7 H6 N O4 S -'
_chemical_formula_sum     'C13 H20 N2 O5 S'
_chemical_formula_iupac     'C6 H14 N O +, C7 H6 N O4 S -'
_chemical_formula_weight     316.37
_symmetry_cell_setting     orthorhombic
_symmetry_space_group_name_H-M     'P b c a'
_symmetry_space_group_name_Hall     '-P 2ac 2ab'
loop_
    _symmetry_equiv_pos_site_id
    _symmetry_equiv_pos_as_xyz
    1 x,y,z
    2 1/2-x,-y,1/2+z
    3 1/2+x,1/2-y,-z
    4 -x,1/2+y,1/2-z
    5 -x,-y,-z
    6 1/2+x,y,1/2-z
    7 1/2-x,1/2+y,z
    8 x,1/2-y,1/2+z
_cell_length_a     21.1917(9)
_cell_length_b     6.3897(2)
_cell_length_c     23.3751(11)
_cell_angle_alpha     90
_cell_angle_beta     90
_cell_angle_gamma     90
_cell_volume     3165.2(2)
_cell_formula_units_Z     8
_cell_measurement_reflns_used     4111
_cell_measurement_theta_min     2.59
_cell_measurement_theta_max     28.79
_cell_measurement_temperature     296(2)
_exptl_crystal_description     needle
_exptl_crystal_colour     Colorless
_exptl_crystal_size_max     0.28
_exptl_crystal_size_mid     0.10
_exptl_crystal_size_min     0.08
_exptl_crystal_density_diffrn     1.328
_exptl_crystal_density_meas     ?
_exptl_crystal_density_method     'not measured'
_exptl_crystal_F_000     1344
_exptl_absorpt_coefficient_mu     0.226
_exptl_absorpt_correction_type     multi-scan
_exptl_absorpt_process_details     '(SADABS; Bruker, 2005)'
_exptl_absorpt_correction_T_min     0.975
_exptl_absorpt_correction_T_max     0.983
_exptl_special_details
;
;
_diffrn_ambient_temperature     296(2)
_diffrn_radiation_type     MoK\a
_diffrn_radiation_wavelength     0.71073
_diffrn_radiation_source     'fine-focus sealed tube'
_diffrn_radiation_monochromator     graphite
_diffrn_measurement_device_type     'Bruker Kappa APEXII CCD'
_diffrn_measurement_method     \w
_diffrn_detector_area_resol_mean     7.40
_diffrn_reflns_number     32870
_diffrn_reflns_av_R_equivalents     0.0317
_diffrn_reflns_av_sigmaI/netI     0.0218
_diffrn_reflns_theta_min     2.59
_diffrn_reflns_theta_max     28.79
_diffrn_reflns_theta_full     28.79
_diffrn_measured_fraction_theta_max     0.996
_diffrn_measured_fraction_theta_full     0.996
_diffrn_reflns_limit_h_min     -27
_diffrn_reflns_limit_h_max     28
_diffrn_reflns_limit_k_min     -8
_diffrn_reflns_limit_k_max     5
_diffrn_reflns_limit_l_min     -31
_diffrn_reflns_limit_l_max     30
_diffrn_standards_number     0
_diffrn_standards_interval_count     ?
_diffrn_standards_interval_time     ?
_diffrn_standards_decay_%     ?
_refine_special_details
;
Refinement of <i>F</i>^2^ against ALL reflections. The weighted <i>R</i>-factor
<i>wR</i> and goodness of fit <i>S</i> are based on <i>F</i>^2^, conventional
<i>R</i>-factors <i>R</i> are based on <i>F</i>, with <i>F</i> set to zero for
negative <i>F</i>^2^. The threshold expression of <i>F</i>^2^ >
\s(<i>F</i>^2^) is used only for calculating <i>R</i>-factors(gt) <i>etc</i>.
and is not relevant to the choice of reflections for refinement.
<i>R</i>-factors based on <i>F</i>^2^ are statistically about twice as large
as those based on <i>F</i>, and <i>R</i>- factors based on ALL data will be
even larger.
;
_reflns_number_total     4111
_reflns_number_gt     2961
_reflns_threshold_expression     I>2\s(I)
_refine_ls_structure_factor_coef     Fsqd
_refine_ls_matrix_type     full
_refine_ls_R_factor_all     0.0607
_refine_ls_R_factor_gt     0.0370
_refine_ls_wR_factor_gt     0.0935
_refine_ls_wR_factor_ref     0.1104
_refine_ls_goodness_of_fit_ref     1.044
_refine_ls_restrained_S_all     1.044
_refine_ls_number_reflns     4111
_refine_ls_number_parameters     200
_refine_ls_number_restraints     0
_refine_ls_hydrogen_treatment     mixed
_refine_ls_weighting_scheme     calc
_refine_ls_weighting_details
              'w=1/[\s^2^(Fo^2^)+(0.0482P)^2^+1.1665P] where P=(Fo^2^+2Fc^2^)/3'
_atom_sites_solution_hydrogens     geom
_atom_sites_solution_primary     direct
_atom_sites_solution_secondary     difmap
_refine_ls_shift/su_max     0.000
_refine_ls_shift/su_mean     0.000
_refine_diff_density_max     0.324
_refine_diff_density_min     -0.289
loop_
    _atom_type_symbol
    _atom_type_description
    _atom_type_scat_dispersion_real
    _atom_type_scat_dispersion_imag
    _atom_type_scat_source
    'C' 'C' 0.0033 0.0016
                         'International Tables Vol C Tables 4.2.6.8 and 6.1.1.4'
    'H' 'H' 0.0000 0.0000
                         'International Tables Vol C Tables 4.2.6.8 and 6.1.1.4'
    'N' 'N' 0.0061 0.0033
                         'International Tables Vol C Tables 4.2.6.8 and 6.1.1.4'
    'O' 'O' 0.0106 0.0060
                         'International Tables Vol C Tables 4.2.6.8 and 6.1.1.4'
    'S' 'S' 0.1246 0.1234
                         'International Tables Vol C Tables 4.2.6.8 and 6.1.1.4'
_computing_data_collection     'APEX2 (Bruker, 2007)'
_computing_cell_refinement     'SAINT (Bruker, 2007)'
_computing_data_reduction     'SAINT (Bruker, 2007)'
_computing_structure_solution     'SHELXS97 (Sheldrick, 2008)'
_computing_structure_refinement     'SHELXL97 (Sheldrick, 2008)'
_computing_molecular_graphics
                  'ORTEP-3 for Windows (Farrugia, 1997) and PLATON (Spek, 2009)'
_computing_publication_material
;
WinGX (Farrugia, 1999) and PLATON (Spek, 2009)
;
loop_
    _atom_site_type_symbol
    _atom_site_label
    _atom_site_fract_x
    _atom_site_fract_y
    _atom_site_fract_z
    _atom_site_U_iso_or_equiv
    _atom_site_thermal_displace_type
    _atom_site_calc_flag
    _atom_site_refinement_flags
    _atom_site_occupancy
    O O5 0.23168(8) 0.6184(3) 0.16582(7) 0.0740(6) Uani . . 1.000
    N N2 0.17797(6) 0.6721(2) 0.27542(6) 0.0367(4) Uani . . 1.000
    C C8 0.18387(11) 0.5283(3) 0.15179(8) 0.0534(6) Uani . . 1.000
    C C9 0.12913(9) 0.5023(3) 0.19207(8) 0.0451(5) Uani . . 1.000
    C C10 0.12064(7) 0.6719(3) 0.23730(7) 0.0368(5) Uani . . 1.000
    C C11 0.11386(9) 0.8877(3) 0.21123(9) 0.0504(6) Uani . . 1.000
    C C12 0.06400(8) 0.6216(3) 0.27479(9) 0.0523(6) Uani . . 1.000
    C C13 0.17685(15) 0.4323(5) 0.09405(10) 0.0902(10) Uani . . 1.000
    S S1 0.03137(2) 0.12048(7) 0.41313(2) 0.03660(10)
                                                    Uani . . 1.000
    O O1 0.18858(5) 0.25236(19) 0.31033(5) 0.0426(3) Uani . . 1.000
    O O2 0.15851(5) -0.02972(17) 0.35914(5) 0.0413(4) Uani . . 1.000
    O O3 0.02610(5) 0.1446(2) 0.35274(5) 0.0482(4) Uani . . 1.000
    O O4 -0.02263(5) 0.1683(2) 0.44799(6) 0.0519(4) Uani . . 1.000
    N N1 0.04974(8) -0.1189(2) 0.42641(8) 0.0464(5) Uani . . 1.000
    C C1 0.15011(7) 0.2984(2) 0.40450(6) 0.0307(4) Uani . . 1.000
    C C2 0.09432(7) 0.2818(2) 0.43663(6) 0.0317(4) Uani . . 1.000
    C C3 0.08632(8) 0.3954(3) 0.48632(7) 0.0408(5) Uani . . 1.000
    C C4 0.13337(9) 0.5284(3) 0.50512(8) 0.0465(6) Uani . . 1.000
    C C5 0.18748(9) 0.5514(3) 0.47338(8) 0.0473(6) Uani . . 1.000
    C C6 0.19563(8) 0.4383(3) 0.42347(7) 0.0405(5) Uani . . 1.000
    C C7 0.16605(7) 0.1638(2) 0.35297(7) 0.0324(4) Uani . . 1.000
    H H2A 0.18196 0.54745 0.29202 0.0441 Uiso . . 1.000
    H H2B 0.17365 0.77014 0.30218 0.0441 Uiso . . 1.000
    H H2C 0.21218 0.69889 0.25458 0.0441 Uiso . . 1.000
    H H9A 0.13377 0.36904 0.21148 0.0540 Uiso . . 1.000
    H H9B 0.09076 0.49517 0.16952 0.0540 Uiso . . 1.000
    H H11A 0.15160 0.92237 0.19057 0.0605 Uiso . . 1.000
    H H11B 0.10717 0.98862 0.24105 0.0605 Uiso . . 1.000
    H H11C 0.07852 0.88900 0.18554 0.0605 Uiso . . 1.000
    H H12A 0.06955 0.48618 0.29186 0.0628 Uiso . . 1.000
    H H12B 0.02641 0.62158 0.25188 0.0628 Uiso . . 1.000
    H H12C 0.06029 0.72529 0.30432 0.0628 Uiso . . 1.000
    H H13A 0.21496 0.45282 0.07257 0.1083 Uiso . . 1.000
    H H13B 0.14222 0.49701 0.07436 0.1083 Uiso . . 1.000
    H H13C 0.16884 0.28511 0.09803 0.1083 Uiso . . 1.000
    H H1A 0.0454(10) -0.141(3) 0.4599(10) 0.0557 Uiso . . 1.000
    H H1B 0.0843(11) -0.148(3) 0.4094(9) 0.0557 Uiso . . 1.000
    H H3 0.04917 0.38246 0.50721 0.0490 Uiso . . 1.000
    H H4 0.12842 0.60205 0.53914 0.0558 Uiso . . 1.000
    H H5 0.21875 0.64337 0.48550 0.0568 Uiso . . 1.000
    H H6 0.23233 0.45630 0.40221 0.0486 Uiso . . 1.000
loop_
    _atom_site_aniso_label
    _atom_site_aniso_U_11
    _atom_site_aniso_U_22
    _atom_site_aniso_U_33
    _atom_site_aniso_U_12
    _atom_site_aniso_U_13
    _atom_site_aniso_U_23
    O5 0.0674(10) 0.0762(11) 0.0783(11) -0.0084(8) 0.0259(8) -0.0127(9)
    N2 0.0321(6) 0.0351(7) 0.0430(8) -0.0012(5) -0.0019(6) -0.0067(6)
    C8 0.0666(13) 0.0476(10) 0.0461(10) 0.0138(10) 0.0033(9) -0.0028(9)
    C9 0.0520(10) 0.0389(8) 0.0443(10) -0.0064(8) -0.0092(8) -0.0041(7)
    C10 0.0326(8) 0.0361(8) 0.0417(9) -0.0027(6) -0.0045(7) -0.0009(7)
    C11 0.0517(10) 0.0403(9) 0.0593(12) 0.0047(8) -0.0053(9) 0.0025(9)
    C12 0.0348(9) 0.0671(12) 0.0550(11) -0.0065(8) -0.0003(8) 0.0020(10)
    C13 0.110(2) 0.110(2) 0.0506(13) 0.0401(18) -0.0048(13) -0.0204(14)
    S1 0.0269(2) 0.0441(2) 0.0389(2) -0.0018(2) 0.0009(2) 0.0023(2)
    O1 0.0429(6) 0.0449(6) 0.0401(6) 0.0007(5) 0.0096(5) -0.0001(5)
    O2 0.0435(6) 0.0334(6) 0.0469(7) 0.0033(5) 0.0055(5) -0.0053(5)
    O3 0.0396(6) 0.0637(8) 0.0412(7) -0.0052(6) -0.0085(5) 0.0042(6)
    O4 0.0308(6) 0.0665(8) 0.0583(8) 0.0012(5) 0.0095(5) 0.0013(7)
    N1 0.0480(8) 0.0423(8) 0.0489(9) -0.0057(7) 0.0092(7) 0.0034(7)
    C1 0.0286(7) 0.0301(7) 0.0335(8) 0.0032(5) -0.0002(6) 0.0007(6)
    C2 0.0293(7) 0.0327(7) 0.0332(8) 0.0033(6) -0.0012(6) 0.0027(6)
    C3 0.0397(8) 0.0444(9) 0.0383(9) 0.0057(7) 0.0050(7) -0.0009(7)
    C4 0.0569(11) 0.0444(9) 0.0382(9) 0.0048(8) -0.0033(8) -0.0103(8)
    C5 0.0493(10) 0.0416(9) 0.0511(10) -0.0069(8) -0.0102(8) -0.0071(8)
    C6 0.0348(8) 0.0415(8) 0.0452(10) -0.0051(7) 0.0017(7) -0.0012(7)
    C7 0.0230(6) 0.0369(8) 0.0373(8) 0.0027(6) 0.0001(6) -0.0021(6)
_geom_special_details
;
 Bond distances, angles etc. have been calculated using the
 rounded fractional coordinates. All su's are estimated
 from the variances of the (full) variance-covariance matrix.
 The cell esds are taken into account in the estimation of
 distances, angles and torsion angles
;
loop_
    _geom_bond_atom_site_label_1
    _geom_bond_atom_site_label_2
    _geom_bond_site_symmetry_1
    _geom_bond_site_symmetry_2
    _geom_bond_distance
    _geom_bond_publ_flag
    S1 O4 . . 1.4377(13) no
    S1 N1 . . 1.6086(14) no
    S1 C2 . . 1.7731(15) no
    S1 O3 . . 1.4244(13) no
    O5 C8 . . 1.211(3) no
    O1 C7 . . 1.2416(19) no
    O2 C7 . . 1.2551(17) no
    N2 C10 . . 1.507(2) no
    N2 H2B . . 0.8900 no
    N2 H2C . . 0.8900 no
    N2 H2A . . 0.8900 no
    N1 H1B . . 0.85(2) no
    N1 H1A . . 0.80(2) no
    C8 C9 . . 1.503(3) no
    C8 C13 . . 1.490(3) no
    C9 C10 . . 1.525(3) no
    C10 C11 . . 1.514(3) no
    C10 C12 . . 1.521(2) no
    C9 H9A . . 0.9700 no
    C9 H9B . . 0.9700 no
    C11 H11B . . 0.9600 no
    C11 H11C . . 0.9600 no
    C11 H11A . . 0.9600 no
    C12 H12A . . 0.9600 no
    C12 H12C . . 0.9600 no
    C12 H12B . . 0.9600 no
    C13 H13A . . 0.9600 no
    C13 H13B . . 0.9600 no
    C13 H13C . . 0.9600 no
    C1 C7 . . 1.518(2) no
    C1 C2 . . 1.405(2) no
    C1 C6 . . 1.388(2) no
    C2 C3 . . 1.380(2) no
    C3 C4 . . 1.382(3) no
    C4 C5 . . 1.374(3) no
    C5 C6 . . 1.383(3) no
    C3 H3 . . 0.9300 no
    C4 H4 . . 0.9300 no
    C5 H5 . . 0.9300 no
    C6 H6 . . 0.9300 no
loop_
    _geom_contact_atom_site_label_1
    _geom_contact_atom_site_label_2
    _geom_contact_distance
    _geom_contact_site_symmetry_1
    _geom_contact_site_symmetry_2
    _geom_contact_publ_flag
    S1 O2 3.1262(12) . . no
    O1 N2 2.8124(18) . . no
    O1 N2 2.9878(17) . 7_545 no
    O2 N2 2.7622(18) . 1_545 no
    O2 S1 3.1262(12) . . no
    O2 N1 2.848(2) . . no
    O2 O3 3.0227(15) . . no
    O3 C7 2.9683(18) . . no
    O3 O2 3.0227(15) . . no
    O4 C4 3.235(2) . 5_566 no
    O4 N1 3.008(2) . 5_556 no
    O5 C11 3.213(3) . . no
    O5 C13 3.255(3) . 7_555 no
    O5 C8 3.189(3) . 7_555 no
    O5 N2 2.824(2) . . no
    O1 H9A 2.6900 . . no
    O1 H2C 2.5000 . 7_545 no
    O1 H2A 1.9400 . . no
    O1 H6 2.6800 . . no
    O1 H11B 2.9000 . 1_545 no
    O2 H2B 1.8700 . 1_545 no
    O2 H1B 2.10(2) . . no
    O2 H12C 2.9000 . 1_545 no
    O2 H6 2.5200 . 7_545 no
    O3 H12B 2.6900 . 4_545 no
    O3 H11C 2.8600 . 4_545 no
    O3 H9B 2.7000 . 4_545 no
    O3 H12A 2.7600 . . no
    O4 H13B 2.8100 . 4_545 no
    O4 H3 2.4700 . . no
    O4 H4 2.7000 . 5_566 no
    O4 H1A 2.21(2) . 5_556 no
    O5 H11A 2.6400 . . no
    O5 H2C 2.1800 . . no
    O5 H11A 2.8300 . 7_545 no
    O5 H13C 2.8400 . 7_555 no
    N1 O2 2.848(2) . . no
    N1 C4 3.407(2) . 1_545 no
    N1 O4 3.008(2) . 5_556 no
    N2 O1 2.8124(18) . . no
    N2 O1 2.9878(17) . 7_555 no
    N2 O2 2.7622(18) . 1_565 no
    N2 O5 2.824(2) . . no
    C4 N1 3.407(2) . 1_565 no
    C4 O4 3.235(2) . 5_566 no
    C7 O3 2.9683(18) . . no
    C8 O5 3.189(3) . 7_545 no
    C11 O5 3.213(3) . . no
    C13 O5 3.255(3) . 7_545 no
    C4 H13C 3.0500 . 8_555 no
    C4 H1A 3.01(2) . 1_565 no
    C6 H5 2.9900 . 7_545 no
    C7 H1B 2.95(2) . . no
    C7 H2B 2.7900 . 1_545 no
    C7 H2A 2.8600 . . no
    C7 H6 2.7800 . 7_545 no
    C8 H2C 2.7100 . . no
    C8 H11A 2.7600 . . no
    H1A O4 2.21(2) . 5_556 no
    H1A C4 3.01(2) . 1_545 no
    H1B O2 2.10(2) . . no
    H1B C7 2.95(2) . . no
    H2A O1 1.9400 . . no
    H2A H12A 2.4100 . . no
    H2A C7 2.8600 . . no
    H2A H9A 2.4300 . . no
    H2B O2 1.8700 . 1_565 no
    H2B H11B 2.4400 . . no
    H2B H12C 2.4200 . . no
    H2B C7 2.7900 . 1_565 no
    H2C O1 2.5000 . 7_555 no
    H2C H11A 2.4300 . . no
    H2C O5 2.1800 . . no
    H2C C8 2.7100 . . no
    H3 H3 2.5900 . 5_566 no
    H3 O4 2.4700 . . no
    H4 O4 2.7000 . 5_566 no
    H5 C6 2.9900 . 7_555 no
    H5 H13A 2.5500 . 2_565 no
    H6 C7 2.7800 . 7_555 no
    H6 O1 2.6800 . . no
    H6 O2 2.5200 . 7_555 no
    H9A O1 2.6900 . . no
    H9A H2A 2.4300 . . no
    H9A H11B 2.5900 . 1_545 no
    H9A H12A 2.4400 . . no
    H9B H13B 2.4800 . . no
    H9B O3 2.7000 . 4_555 no
    H9B H11C 2.5600 . . no
    H9B H12B 2.4900 . . no
    H11A O5 2.6400 . . no
    H11A H2C 2.4300 . . no
    H11A O5 2.8300 . 7_555 no
    H11A C8 2.7600 . . no
    H11B H9A 2.5900 . 1_565 no
    H11B H12C 2.4500 . . no
    H11B O1 2.9000 . 1_565 no
    H11B H2B 2.4400 . . no
    H11C H9B 2.5600 . . no
    H11C H12B 2.5600 . . no
    H11C O3 2.8600 . 4_555 no
    H12A H9A 2.4400 . . no
    H12A H2A 2.4100 . . no
    H12A O3 2.7600 . . no
    H12B H9B 2.4900 . . no
    H12B O3 2.6900 . 4_555 no
    H12B H11C 2.5600 . . no
    H12C O2 2.9000 . 1_565 no
    H12C H2B 2.4200 . . no
    H12C H11B 2.4500 . . no
    H13A H5 2.5500 . 2_564 no
    H13B H9B 2.4800 . . no
    H13B O4 2.8100 . 4_555 no
    H13C O5 2.8400 . 7_545 no
    H13C C4 3.0500 . 8_554 no
loop_
    _geom_angle_atom_site_label_1
    _geom_angle_atom_site_label_2
    _geom_angle_atom_site_label_3
    _geom_angle_site_symmetry_1
    _geom_angle_site_symmetry_2
    _geom_angle_site_symmetry_3
    _geom_angle
    _geom_angle_publ_flag
    O3 S1 C2 . . . 107.65(7) no
    O3 S1 O4 . . . 118.44(7) no
    O3 S1 N1 . . . 108.25(9) no
    N1 S1 C2 . . . 108.12(8) no
    O4 S1 N1 . . . 106.58(9) no
    O4 S1 C2 . . . 107.44(7) no
    H2B N2 H2C . . . 109.00 no
    H2A N2 H2C . . . 109.00 no
    H2A N2 H2B . . . 109.00 no
    C10 N2 H2A . . . 109.00 no
    C10 N2 H2B . . . 109.00 no
    C10 N2 H2C . . . 109.00 no
    H1A N1 H1B . . . 121(2) no
    S1 N1 H1B . . . 109.0(13) no
    S1 N1 H1A . . . 109.2(14) no
    C9 C8 C13 . . . 116.4(2) no
    O5 C8 C9 . . . 121.92(18) no
    O5 C8 C13 . . . 121.7(2) no
    C8 C9 C10 . . . 116.54(16) no
    N2 C10 C9 . . . 108.40(13) no
    C9 C10 C12 . . . 110.03(15) no
    C11 C10 C12 . . . 110.46(15) no
    N2 C10 C11 . . . 108.28(14) no
    N2 C10 C12 . . . 107.21(13) no
    C9 C10 C11 . . . 112.29(15) no
    C8 C9 H9B . . . 108.00 no
    C8 C9 H9A . . . 108.00 no
    H9A C9 H9B . . . 107.00 no
    C10 C9 H9A . . . 108.00 no
    C10 C9 H9B . . . 108.00 no
    C10 C11 H11C . . . 109.00 no
    H11B C11 H11C . . . 109.00 no
    H11A C11 H11B . . . 109.00 no
    H11A C11 H11C . . . 109.00 no
    C10 C11 H11A . . . 109.00 no
    C10 C11 H11B . . . 109.00 no
    H12A C12 H12C . . . 109.00 no
    H12A C12 H12B . . . 109.00 no
    C10 C12 H12C . . . 109.00 no
    H12B C12 H12C . . . 109.00 no
    C10 C12 H12A . . . 109.00 no
    C10 C12 H12B . . . 109.00 no
    C8 C13 H13A . . . 109.00 no
    H13A C13 H13B . . . 109.00 no
    C8 C13 H13B . . . 109.00 no
    C8 C13 H13C . . . 109.00 no
    H13B C13 H13C . . . 109.00 no
    H13A C13 H13C . . . 109.00 no
    C6 C1 C7 . . . 117.63(13) no
    C2 C1 C7 . . . 124.66(12) no
    C2 C1 C6 . . . 117.57(13) no
    S1 C2 C1 . . . 120.76(10) no
    S1 C2 C3 . . . 118.30(12) no
    C1 C2 C3 . . . 120.91(14) no
    C2 C3 C4 . . . 120.16(16) no
    C3 C4 C5 . . . 119.76(17) no
    C4 C5 C6 . . . 120.26(17) no
    C1 C6 C5 . . . 121.28(16) no
    O1 C7 O2 . . . 126.17(15) no
    O1 C7 C1 . . . 117.67(12) no
    O2 C7 C1 . . . 116.02(13) no
    C2 C3 H3 . . . 120.00 no
    C4 C3 H3 . . . 120.00 no
    C3 C4 H4 . . . 120.00 no
    C5 C4 H4 . . . 120.00 no
    C4 C5 H5 . . . 120.00 no
    C6 C5 H5 . . . 120.00 no
    C1 C6 H6 . . . 119.00 no
    C5 C6 H6 . . . 119.00 no
loop_
    _geom_torsion_atom_site_label_1
    _geom_torsion_atom_site_label_2
    _geom_torsion_atom_site_label_3
    _geom_torsion_atom_site_label_4
    _geom_torsion_site_symmetry_1
    _geom_torsion_site_symmetry_2
    _geom_torsion_site_symmetry_3
    _geom_torsion_site_symmetry_4
    _geom_torsion
    _geom_torsion_publ_flag
    O4 S1 C2 C1 . . . . -168.62(11) no
    O4 S1 C2 C3 . . . . 9.43(15) no
    N1 S1 C2 C1 . . . . 76.71(14) no
    N1 S1 C2 C3 . . . . -105.24(14) no
    O3 S1 C2 C1 . . . . -40.02(13) no
    O3 S1 C2 C3 . . . . 138.03(13) no
    O5 C8 C9 C10 . . . . 29.1(3) no
    C13 C8 C9 C10 . . . . -152.4(2) no
    C8 C9 C10 C12 . . . . -179.37(16) no
    C8 C9 C10 N2 . . . . -62.4(2) no
    C8 C9 C10 C11 . . . . 57.2(2) no
    C6 C1 C2 S1 . . . . 175.74(12) no
    C6 C1 C2 C3 . . . . -2.3(2) no
    C7 C1 C2 S1 . . . . -8.69(19) no
    C7 C1 C2 C3 . . . . 173.31(14) no
    C2 C1 C6 C5 . . . . 2.4(2) no
    C7 C1 C6 C5 . . . . -173.44(16) no
    C2 C1 C7 O1 . . . . 135.91(15) no
    C2 C1 C7 O2 . . . . -48.2(2) no
    C6 C1 C7 O1 . . . . -48.5(2) no
    C6 C1 C7 O2 . . . . 127.34(15) no
    S1 C2 C3 C4 . . . . -177.83(14) no
    C1 C2 C3 C4 . . . . 0.2(2) no
    C2 C3 C4 C5 . . . . 1.7(3) no
    C3 C4 C5 C6 . . . . -1.5(3) no
    C4 C5 C6 C1 . . . . -0.6(3) no
loop_
    _geom_hbond_atom_site_label_D
    _geom_hbond_atom_site_label_H
    _geom_hbond_atom_site_label_A
    _geom_hbond_site_symmetry_A
    _geom_hbond_distance_DH
    _geom_hbond_distance_HA
    _geom_hbond_distance_DA
    _geom_hbond_angle_DHA
    _geom_hbond_publ_flag
    N1 H1A O4 5_556 0.80(2) 2.21(2) 3.008(2) 172(2) yes
    N1 H1B O2 . 0.85(2) 2.10(2) 2.848(2) 145.4(18) yes
    N2 H2A O1 . 0.89 1.94 2.8124(18) 167 yes
    N2 H2B O2 1_565 0.89 1.87 2.7622(18) 176 yes
    N2 H2C O5 . 0.89 2.18 2.824(2) 129 yes
    N2 H2C O1 7_555 0.89 2.50 2.9878(17) 115 yes
    C3 H3 O4 . 0.93 2.47 2.870(2) 106 yes
    C6 H6 O2 7_555 0.93 2.52 3.444(2) 170 yes
