# Supplementary material for: 2-Methyl-4-oxopentan-2-aminium 2-sulfamoylbenzoate
Source: Acta Crystallogr Sect E Struct Rep Online. 2009 Jul 18;65(Pt 8):o1883. doi: 10.1107/S1600536809027007 (PMC2977349; doi:10.1107/S1600536809027007)
Supplement: Supplementary file 2 [file e-65-o1883-Isup2.hkl]

#
# h,k,l, Fc-squared, Fo-squared, sigma(Fo-squared) and status flag
#
data_I
_shelx_title ' RA13TEST in Pbca'
_shelx_refln_list_code          4
_shelx_F_calc_maximum      236.52
_exptl_crystal_F_000      1344.00
_reflns_d_resolution_high  0.7379
 
loop_
 _symmetry_equiv_pos_as_xyz
 'x, y, z'
 '-x+1/2, -y, z+1/2'
 '-x, y+1/2, -z+1/2'
 'x+1/2, -y+1/2, -z'
 '-x, -y, -z'
 'x-1/2, y, -z-1/2'
 'x, -y-1/2, z-1/2'
 '-x-1/2, y-1/2, z'
 
_cell_length_a    21.1917
_cell_length_b     6.3897
_cell_length_c    23.3751
_cell_angle_alpha  90.000
_cell_angle_beta   90.000
_cell_angle_gamma  90.000
 
_shelx_F_squared_multiplier     1.000
 
loop_
 _refln_index_h
 _refln_index_k
 _refln_index_l
 _refln_F_squared_calc
 _refln_F_squared_meas
 _refln_F_squared_sigma
 _refln_observed_status
   4   0   0     9664.43     9698.95     90.27 o
   6   0   0    47951.99    50019.52    485.54 o
   8   0   0    10623.18    10645.59    106.91 o
  10   0   0      980.25      907.54     17.79 o
  12   0   0     1408.23     1387.89     23.18 o
  14   0   0    14183.95    14260.93    187.40 o
  16   0   0     1443.14     1340.38     28.33 o
  18   0   0     3755.37     3579.94     59.36 o
  20   0   0     2712.69     2560.01     56.10 o
  22   0   0      178.65      213.10     14.50 o
  24   0   0      246.62      199.08     20.01 o
  26   0   0       61.41       63.83     24.25 o
  28   0   0       28.04       32.22     25.82 o
   2   1   0      469.08      673.24      6.95 o
   4   1   0      466.65      597.07      6.31 o
   6   1   0      880.64      793.50      7.94 o
   8   1   0     3638.17     3459.90     28.84 o
  10   1   0      450.70      605.48      8.56 o
  12   1   0     3475.25     3297.80     32.04 o
  14   1   0     2245.64     2276.11     26.00 o
  16   1   0      942.79      963.59     15.40 o
  18   1   0     2790.17     2815.19     34.92 o
  20   1   0     1478.19     1408.11     24.15 o
  22   1   0      137.11      139.81      9.50 o
  24   1   0      419.40      450.82     18.14 o
  26   1   0       78.09       74.84     14.77 o
  28   1   0      102.26       59.25     19.18 o
   0   2   0     2465.12     2268.50     45.18 o
   2   2   0     3658.17     3926.85     43.96 o
   4   2   0     2719.01     3034.35     26.75 o
   6   2   0      119.27      147.25      4.02 o
   8   2   0       62.78       32.04      2.87 o
  10   2   0      631.74      730.26      9.16 o
  12   2   0      354.72      320.78      7.05 o
  14   2   0      295.50      235.75      8.69 o
  16   2   0      409.14      379.99      9.54 o
  18   2   0       15.76        9.64      4.88 o
  20   2   0        1.64       -6.61      6.61 o
  22   2   0       12.39        4.68      7.80 o
  24   2   0       80.75      103.22     13.97 o
  26   2   0       58.50       57.93     12.23 o
   2   3   0     5886.14     6671.86     73.31 o
   4   3   0     4011.15     4052.14     50.50 o
   6   3   0     1707.71     1727.55     19.23 o
   8   3   0     1315.58     1303.42     14.16 o
  10   3   0     1628.08     1632.35     18.53 o
  12   3   0     1465.71     1616.04     18.35 o
  14   3   0      600.16      603.33     13.82 o
  16   3   0      263.47      247.20      9.97 o
  18   3   0      210.01      216.72     11.62 o
  20   3   0      161.23      153.87     12.34 o
  22   3   0     1253.51     1383.14     33.83 o
  24   3   0      328.57      349.28     21.56 o
  26   3   0       29.66       30.16     15.78 o
   0   4   0     5819.51     5624.20    108.52 o
   2   4   0    12273.79    12353.80    146.51 o
   4   4   0     7860.56     8009.61     81.96 o
   6   4   0      900.67     1032.02     15.85 o
   8   4   0       38.35       42.44      3.68 o
  10   4   0     1216.31     1190.96     17.24 o
  12   4   0     1116.21     1012.95     17.53 o
  14   4   0     1598.16     1551.97     27.91 o
  16   4   0     1720.97     1659.16     34.14 o
  18   4   0       47.48       61.57     10.47 o
  20   4   0      922.34      892.39     28.91 o
  22   4   0      433.58      438.95     22.29 o
  24   4   0        9.46        7.29     11.58 o
   2   5   0        1.00       -1.69      2.71 o
   4   5   0       15.00        7.45      4.42 o
   6   5   0        3.16       -0.46      5.31 o
   8   5   0     2574.36     2584.00     30.22 o
  10   5   0      180.18      190.23      9.28 o
  12   5   0        3.92       -0.49      5.91 o
  14   5   0      673.08      686.06     19.64 o
  16   5   0       16.86       12.04      8.16 o
  18   5   0      176.26      152.92     13.50 o
  20   5   0        3.09       -5.09      9.63 o
  22   5   0      294.36      320.90     20.30 o
   0   6   0      317.67      338.65      9.17 o
   2   6   0        1.48        0.05      3.17 o
   4   6   0      274.40      261.78      7.70 o
   6   6   0      652.61      650.55     21.64 o
   8   6   0      377.96      327.94     10.79 o
  10   6   0      273.10      251.38     10.91 o
  12   6   0       10.61        4.68      6.73 o
  14   6   0        0.08        3.44      8.18 o
  16   6   0        0.08        0.21      8.50 o
  18   6   0      145.57      123.64     13.20 o
  20   6   0      248.41      255.32     21.52 o
   2   7   0      618.73      572.25     11.12 o
   4   7   0       34.27       22.87      4.66 o
   6   7   0      158.05      156.57      9.76 o
   8   7   0      269.95      294.66     10.20 o
  10   7   0       23.32       25.36      6.36 o
  12   7   0      569.82      558.58     25.40 o
  14   7   0        9.74        5.23      8.10 o
  16   7   0       25.28       19.31      9.17 o
   2   8   0      426.92      445.94     19.70 o
   4   8   0       86.02       98.27      9.90 o
   6   8   0       60.83       50.90     12.37 o
   8   8   0        7.18        6.04      8.06 o
  10   8   0       51.07       51.17     11.49 o
   1   1   1    11265.52    11296.79     81.70 o
   2   1   1     3713.80     3556.40     21.38 o
   3   1   1    12607.40    12784.27     70.44 o
   4   1   1     9652.95     9419.36     49.78 o
   5   1   1    10655.47    11114.86     57.48 o
   6   1   1      227.21      265.07      2.82 o
   7   1   1     2752.12     2944.49     16.76 o
   8   1   1     7304.43     7582.84     41.10 o
   9   1   1     2741.49     2862.19     17.55 o
  10   1   1      982.15     1024.30      8.28 o
  11   1   1     2791.38     2898.09     18.68 o
  12   1   1      218.85      201.94      4.77 o
  13   1   1      308.08      296.60      5.17 o
  14   1   1     1580.89     1504.11     14.00 o
  15   1   1     5382.24     5264.38     38.10 o
  16   1   1       42.86       66.52      6.82 o
  17   1   1      298.80      296.47      7.40 o
  18   1   1     1876.04     1871.82     17.91 o
  19   1   1       97.76      117.22      5.03 o
  20   1   1       91.51       84.24      5.45 o
  21   1   1      966.00      971.68     14.22 o
  22   1   1      219.64      241.95      8.23 o
  23   1   1       26.96       28.98      6.21 o
  24   1   1      314.47      304.33     10.80 o
  25   1   1        3.08        2.23      7.15 o
  26   1   1        5.93       -3.96      7.91 o
  27   1   1        6.16        3.45      9.33 o
  28   1   1       16.23        0.12     11.33 o
   0   2   1    19886.96    19197.94    212.93 o
   1   2   1      173.67      252.54      2.68 o
   2   2   1     1401.80     1492.51     11.28 o
   3   2   1       11.75       11.62      1.00 o
   4   2   1    11889.03    12370.30     77.00 o
   5   2   1      645.73      745.59      5.68 o
   6   2   1     1231.74     1189.92      8.48 o
   7   2   1     4881.67     4748.82     29.48 o
   8   2   1       94.76       89.47      2.42 o
   9   2   1     2838.46     2930.73     19.74 o
  10   2   1      404.29      412.98      4.88 o
  11   2   1     1752.24     1688.01     14.30 o
  12   2   1      146.33      159.22      3.62 o
  13   2   1      696.70      664.66      7.47 o
  14   2   1     1728.99     1643.04     16.12 o
  15   2   1      143.42      137.94      4.03 o
  16   2   1      190.80      179.37      5.11 o
  17   2   1        9.47        0.34      3.10 o
  18   2   1      273.04      298.90      7.21 o
  19   2   1        5.52        4.46      3.92 o
  20   2   1     2190.04     2177.47     23.79 o
  21   2   1      786.88      794.86     15.02 o
  22   2   1      113.77      126.06      7.54 o
  23   2   1      867.74      832.61     22.99 o
  24   2   1       10.60       25.01      7.24 o
  25   2   1      359.48      382.58     15.94 o
  26   2   1       21.40       24.83      8.87 o
  27   2   1      495.79      545.11     21.67 o
   1   3   1     5199.56     5329.50     41.77 o
   2   3   1      113.09      170.81      4.64 o
   3   3   1     8032.58     8188.16     63.40 o
   4   3   1     1317.35     1389.16     12.15 o
   5   3   1     4656.93     4947.41     44.55 o
   6   3   1      784.96      887.49      8.22 o
   7   3   1      110.66      108.90      2.38 o
   8   3   1      508.92      535.42      5.43 o
   9   3   1       17.73       21.32      1.88 o
  10   3   1      593.87      569.74      6.17 o
  11   3   1     1246.79     1246.63     10.55 o
  12   3   1     1024.18     1035.51     13.52 o
  13   3   1     2017.95     1997.16     16.93 o
  14   3   1       33.46       30.56      3.54 o
  15   3   1      502.85      455.43      8.43 o
  16   3   1       36.57       27.87      4.33 o
  17   3   1      276.72      287.82      8.53 o
  18   3   1       40.45       42.76      5.54 o
  19   3   1      914.83      846.17     16.86 o
  20   3   1      150.48      133.13      8.31 o
  21   3   1      378.10      404.15     12.74 o
  22   3   1      148.13      146.84     10.01 o
  23   3   1       55.08       54.01      8.74 o
  24   3   1       41.19       56.87      9.43 o
  25   3   1        2.54        9.05      8.32 o
  26   3   1        2.19       -5.95      8.39 o
   0   4   1     3069.28     3144.85     44.33 o
   1   4   1       28.50       10.69      4.37 o
   2   4   1       45.89       58.49      3.57 o
   3   4   1      473.44      477.75      5.83 o
   4   4   1      261.61      256.19      4.30 o
   5   4   1        8.80       13.08      2.14 o
   6   4   1     1019.37     1045.57     10.29 o
   7   4   1        4.01       -0.25      1.83 o
   8   4   1        4.30        5.54      1.93 o
   9   4   1      381.72      375.80      5.48 o
  10   4   1        0.20       -2.06      2.06 o
  11   4   1      174.98      181.45      4.22 o
  12   4   1        4.64        2.54      2.97 o
  13   4   1        5.72        7.09      3.16 o
  14   4   1      220.09      211.15      7.12 o
  15   4   1       36.61       39.42      5.05 o
  16   4   1       17.10       15.41      5.50 o
  17   4   1       34.31       33.74      6.37 o
  18   4   1      137.86      135.51     10.24 o
  19   4   1       21.58       28.62      6.87 o
  20   4   1      216.24      198.99     10.86 o
  21   4   1       11.66       18.25      7.44 o
  22   4   1       56.94       48.58      8.60 o
  23   4   1       54.18       32.51      8.78 o
  24   4   1       47.95       46.64      9.07 o
  25   4   1       28.53       25.43      9.00 o
   1   5   1      642.40      617.87      7.68 o
   2   5   1     1343.89     1292.70     12.74 o
   3   5   1      513.29      493.79      7.10 o
   4   5   1      188.03      161.37      4.58 o
   5   5   1       60.38       56.06      3.11 o
   6   5   1       23.78       22.88      2.36 o
   7   5   1       20.55       30.81      2.94 o
   8   5   1      283.21      271.00      5.07 o
   9   5   1       47.64       35.27      3.34 o
  10   5   1      666.68      668.04     11.69 o
  11   5   1      812.54      781.80     13.32 o
  12   5   1      613.51      653.09     12.54 o
  13   5   1      203.09      209.37      7.78 o
  14   5   1      121.48      124.20      7.00 o
  15   5   1      342.99      357.46     13.95 o
  16   5   1       11.52        8.46      5.71 o
  17   5   1      261.95      255.67     10.79 o
  18   5   1        0.10       -5.98      5.98 o
  19   5   1       13.81        5.24      6.39 o
  20   5   1      109.61      120.89      9.78 o
  21   5   1       29.99       41.04      8.69 o
  22   5   1       74.38       77.74      9.56 o
  23   5   1        3.55        7.78      7.98 o
   0   6   1      707.58      673.65     11.25 o
   1   6   1      117.47       97.19      3.26 o
   2   6   1       90.46       90.19      3.02 o
   3   6   1      192.48      192.83      4.89 o
   4   6   1      169.25      166.46      4.85 o
   5   6   1       11.14        9.32      3.28 o
   6   6   1      108.81      112.42      5.64 o
   7   6   1      478.65      470.84      9.14 o
   8   6   1        0.57        2.11      3.26 o
   9   6   1      464.48      459.15      9.38 o
  10   6   1      301.33      307.68      8.28 o
  11   6   1      219.47      247.34      8.03 o
  12   6   1        5.09        1.12      4.69 o
  13   6   1      372.29      379.67     11.17 o
  14   6   1        1.33       -0.65      5.25 o
  15   6   1      182.12      200.10      9.36 o
  16   6   1      435.49      452.53     16.93 o
  17   6   1       82.37       88.10      8.22 o
  18   6   1      127.24      134.49      9.43 o
  19   6   1      116.77      118.13      9.50 o
  20   6   1        0.41        1.85      7.25 o
   1   7   1      703.69      744.08     11.43 o
   2   7   1       33.14       26.40      3.79 o
   3   7   1        9.57        4.51      3.63 o
   4   7   1        3.63        1.86      3.88 o
   5   7   1       83.51       86.15      7.92 o
   6   7   1       91.16      105.74      8.28 o
   7   7   1        2.85       -1.00      4.29 o
   8   7   1       69.91       82.03      5.54 o
   9   7   1       20.74       19.49      4.85 o
  10   7   1        0.23        0.42      3.96 o
  11   7   1        0.51       -1.07      4.34 o
  12   7   1       45.85       44.37      5.62 o
  13   7   1       33.67       30.68      5.78 o
  14   7   1       89.32      102.33      7.51 o
  15   7   1      104.59      102.92      8.26 o
  16   7   1        0.70       -6.92      6.92 o
   0   8   1      183.42      210.13     17.98 o
   1   8   1       46.64       45.40     11.61 o
   2   8   1        3.88        2.83      5.72 o
   3   8   1       36.50       30.46      6.33 o
   4   8   1       47.16       30.72      5.72 o
   5   8   1        6.85        6.51      5.08 o
   6   8   1       12.96        4.51      5.10 o
   7   8   1       36.47       40.60      6.22 o
   8   8   1        0.11       -2.01      5.39 o
   9   8   1       22.25       24.33      6.40 o
  10   8   1       30.88       23.25      6.98 o
   2   0   2    19556.27    19912.57    196.93 o
   3   0   2    21330.06    21683.41    151.08 o
   4   0   2     9409.94     9290.33     65.53 o
   5   0   2     3076.91     2688.15     20.53 o
   6   0   2        0.26       -1.36      1.36 o
   7   0   2    55942.01    57582.08    383.03 o
   8   0   2       29.12       21.01      2.38 o
   9   0   2     1212.37     1145.65     12.64 o
  10   0   2       23.79        2.21      2.41 o
  11   0   2        4.64       -1.86      2.58 o
  12   0   2      309.03      229.35      6.45 o
  13   0   2     2682.22     2731.98     29.60 o
  14   0   2        3.48       -0.74      3.50 o
  15   0   2      560.49      566.63     11.19 o
  16   0   2     4946.33     4616.27     47.41 o
  17   0   2      969.75     1007.96     16.33 o
  18   0   2     3414.37     3284.61     37.12 o
  19   0   2     2137.90     2203.20     29.82 o
  20   0   2      265.31      274.11     10.16 o
  21   0   2       21.27       32.12      6.16 o
  22   0   2       66.75       69.65      7.98 o
  23   0   2      765.64      762.08     20.09 o
  24   0   2        2.07       -8.99     15.19 o
  25   0   2      559.66      633.72     33.71 o
  26   0   2        4.56       25.81     15.56 o
  27   0   2       81.72       87.30     18.66 o
  28   0   2       11.92       25.55     16.78 o
   1   1   2    31806.45    32167.79    182.96 o
   2   1   2    16353.99    15845.91     91.38 o
   3   1   2       22.96       17.91      1.11 o
   4   1   2     1293.72     1488.36      9.15 o
   5   1   2     8151.23     8631.94     45.91 o
   6   1   2     2081.35     2527.34     15.02 o
   7   1   2     1405.58     1388.37      9.16 o
   8   1   2     2256.03     2532.61     15.66 o
   9   1   2     1418.08     1408.47     10.19 o
  10   1   2       90.45       85.37      2.53 o
  11   1   2       73.31       58.14      2.46 o
  12   1   2       68.72       55.47      2.80 o
  13   1   2      935.48      888.42      9.37 o
  14   1   2      107.83       95.27      3.81 o
  15   1   2     3323.60     3274.82     25.02 o
  16   1   2      416.42      459.79      7.65 o
  17   1   2     2797.71     2711.31     22.90 o
  18   1   2       11.44       25.11      3.79 o
  19   1   2     1321.83     1296.23     14.40 o
  20   1   2       11.32       25.18      4.32 o
  21   1   2      215.79      206.66      7.26 o
  22   1   2      190.35      202.08      8.04 o
  23   1   2      367.96      405.33     17.19 o
  24   1   2       34.85       33.41      6.60 o
  25   1   2        4.59        1.50      7.38 o
  26   1   2       10.91        4.32      8.19 o
  27   1   2        9.03       -9.16      9.16 o
  28   1   2        4.23      -11.91     11.91 o
   0   2   2     3801.58     3563.08     34.42 o
   1   2   2     5819.17     5834.42     39.16 o
   2   2   2     5920.09     6324.13     42.54 o
   3   2   2      379.48      414.08      3.76 o
   4   2   2        5.03        0.05      1.51 o
   5   2   2     1493.95     1550.57     10.87 o
   6   2   2     2351.35     2548.51     17.09 o
   7   2   2        3.65        3.21      1.37 o
   8   2   2     2991.21     3186.18     20.43 o
   9   2   2      764.23      743.62      6.65 o
  10   2   2      514.53      552.16      5.85 o
  11   2   2       36.24       11.81      1.85 o
  12   2   2      237.10      232.50      5.59 o
  13   2   2      109.57      128.67      3.63 o
  14   2   2      322.34      399.01      6.38 o
  15   2   2      226.28      242.81      5.52 o
  16   2   2     1191.79     1175.19     12.56 o
  17   2   2      119.53      114.86      4.79 o
  18   2   2       40.05       39.94      4.26 o
  19   2   2        6.78        7.46      4.03 o
  20   2   2       39.63       40.98      5.37 o
  21   2   2      111.29      115.69      8.06 o
  22   2   2       83.33       91.16      7.48 o
  23   2   2      168.57      174.29      9.26 o
  24   2   2        0.14        5.26      6.58 o
  25   2   2       13.29       11.07      7.20 o
  26   2   2       35.63       41.77      8.74 o
  27   2   2       21.88       19.76     10.88 o
   1   3   2      309.26      224.71      3.44 o
   2   3   2     1095.20     1089.96     11.84 o
   3   3   2     4313.23     4519.02     37.57 o
   4   3   2       11.35        4.99      1.85 o
   5   3   2      742.42      805.19      7.56 o
   6   3   2     1476.54     1473.90     12.28 o
   7   3   2       38.84       45.92      2.11 o
   8   3   2       93.50      102.67      2.53 o
   9   3   2     1468.22     1588.14     11.69 o
  10   3   2        0.87       -1.70      1.70 o
  11   3   2      967.72      962.85      9.16 o
  12   3   2      430.45      434.38      6.39 o
  13   3   2      965.24      959.27     10.42 o
  14   3   2       15.68       15.77      3.22 o
  15   3   2      628.95      646.33     10.66 o
  16   3   2        4.51        2.99      3.95 o
  17   3   2      360.73      340.56      9.08 o
  18   3   2       42.58       51.26      5.71 o
  19   3   2      837.68      892.45     17.38 o
  20   3   2       23.48       28.51      6.29 o
  21   3   2      348.11      331.71     11.97 o
  22   3   2       38.36       30.34      7.42 o
  23   3   2       20.40       14.72      7.74 o
  24   3   2      288.18      308.70     14.33 o
  25   3   2       60.07       48.22      9.46 o
  26   3   2       23.81       12.12      8.84 o
   0   4   2      403.65      383.54      7.98 o
   1   4   2      273.29      288.10      4.87 o
   2   4   2      784.38      796.36     10.98 o
   3   4   2     2629.87     2540.91     23.71 o
   4   4   2      799.53      847.41      8.50 o
   5   4   2     3132.42     3224.95     26.00 o
   6   4   2      396.23      408.46      5.64 o
   7   4   2     3726.32     3784.24     30.66 o
   8   4   2      606.71      595.09      8.56 o
   9   4   2     2049.79     1971.58     16.81 o
  10   4   2       24.33       26.42      2.44 o
  11   4   2     1185.15     1145.04     11.84 o
  12   4   2       91.81       80.23      4.50 o
  13   4   2       76.13       84.35      4.88 o
  14   4   2      210.68      182.96      8.88 o
  15   4   2       22.64       12.30      4.64 o
  16   4   2      308.02      272.53      9.54 o
  17   4   2        0.53       -3.34      5.37 o
  18   4   2      439.92      464.73     14.63 o
  19   4   2       48.18       45.15      7.35 o
  20   4   2       17.53       20.77      7.06 o
  21   4   2      511.94      529.23     16.55 o
  22   4   2        6.45       16.00      7.81 o
  23   4   2      407.52      406.17     17.06 o
  24   4   2       16.73       11.85      8.36 o
  25   4   2       37.96       26.74      9.18 o
   1   5   2      981.53      943.40      9.20 o
   2   5   2      584.71      589.01      7.08 o
   3   5   2      474.95      508.45      6.62 o
   4   5   2      174.32      178.23      4.55 o
   5   5   2      288.30      284.15      5.66 o
   6   5   2        0.09        2.07      2.18 o
   7   5   2     1143.62     1116.55     11.24 o
   8   5   2        2.80       -0.66      2.84 o
   9   5   2       36.93       32.52      4.48 o
  10   5   2        0.84       -2.04      3.64 o
  11   5   2      377.46      344.51      9.71 o
  12   5   2       62.52       53.48      5.11 o
  13   5   2       39.60       32.61      5.05 o
  14   5   2      258.81      274.44      9.71 o
  15   5   2     1243.90     1184.51     22.63 o
  16   5   2       30.17       33.54      6.36 o
  17   5   2      259.97      257.11     10.91 o
  18   5   2      203.62      213.87     10.50 o
  19   5   2       28.44       36.37      7.42 o
  20   5   2       68.38       71.49      8.68 o
  21   5   2      605.31      619.93     18.02 o
  22   5   2       34.31       38.27      8.51 o
  23   5   2       19.84       15.97      8.16 o
   0   6   2      448.91      436.86      9.84 o
   1   6   2        5.60       -1.99      2.85 o
   2   6   2       10.97        9.17      2.78 o
   3   6   2       16.45        8.94      3.02 o
   4   6   2      248.67      233.99      6.66 o
   5   6   2      112.93       99.11      5.08 o
   6   6   2        3.67       -1.61      3.54 o
   7   6   2        1.30       -0.18      4.45 o
   8   6   2       19.13       10.35      3.89 o
   9   6   2       40.06       44.62      4.35 o
  10   6   2        5.15        4.55      3.83 o
  11   6   2      381.45      392.15      9.99 o
  12   6   2        4.98       -0.17      4.45 o
  13   6   2       55.86       62.04      6.23 o
  14   6   2       61.54       57.97      6.58 o
  15   6   2       40.16       38.00      6.43 o
  16   6   2        2.55       11.10      6.41 o
  17   6   2      149.65      154.90      9.39 o
  18   6   2        5.98        1.99      6.64 o
  19   6   2      104.58       98.99      9.17 o
  20   6   2       24.01       21.83      7.77 o
   1   7   2      111.15      128.39      5.58 o
   2   7   2        7.36        4.82      3.62 o
   3   7   2       18.75       14.28      4.42 o
   4   7   2      343.82      337.86      9.29 o
   5   7   2       31.73       29.49      5.16 o
   6   7   2        3.00       -4.55      4.55 o
   7   7   2        0.50       -4.45      4.45 o
   8   7   2        0.30       -5.24      5.24 o
   9   7   2        2.33        2.29      4.47 o
  10   7   2      102.48      108.38      7.00 o
  11   7   2        9.22        4.23      5.29 o
  12   7   2        0.00       -3.95      4.55 o
  13   7   2       43.00       36.78      5.87 o
  14   7   2       87.26       84.75      7.11 o
  15   7   2      108.01      128.21      8.35 o
  16   7   2       57.31       67.66      7.60 o
   0   8   2        2.67       -5.20      6.89 o
   1   8   2       31.34       41.94     13.65 o
   2   8   2       93.56      121.42     21.33 o
   3   8   2       63.93       61.01      9.12 o
   4   8   2       18.36       18.19      6.94 o
   5   8   2      364.51      385.73     22.09 o
   6   8   2        4.21       -6.92      6.92 o
   7   8   2      160.55      191.62     11.61 o
   8   8   2        0.24       -5.38      5.38 o
   9   8   2       60.31       68.44      7.34 o
  10   8   2       24.33       27.89      6.85 o
   1   1   3    17684.85    18439.98    103.56 o
   2   1   3     1206.47     1155.77      7.67 o
   3   1   3    28102.43    29357.60    163.13 o
   4   1   3    20507.63    20721.58    112.85 o
   5   1   3     2613.32     2761.03     16.53 o
   6   1   3     1857.72     1653.03     10.36 o
   7   1   3     1326.17     1488.20     10.39 o
   8   1   3    10972.43    10951.48     60.98 o
   9   1   3       34.59       26.92      1.93 o
  10   1   3     2052.93     2287.98     15.58 o
  11   1   3       47.45       54.59      2.42 o
  12   1   3      437.23      540.99      6.84 o
  13   1   3      119.75      103.48      3.44 o
  14   1   3       24.65       19.41      2.75 o
  15   1   3      282.82      309.69      6.24 o
  16   1   3      356.22      363.80      6.73 o
  17   1   3       86.39       83.20      4.58 o
  18   1   3       42.66       43.49      4.07 o
  19   1   3      516.21      515.99      9.29 o
  20   1   3       32.62       31.28      4.42 o
  21   1   3       12.89       12.65      4.55 o
  22   1   3     1054.37     1079.43     16.62 o
  23   1   3       56.19       76.27      7.19 o
  24   1   3      144.74      167.35     10.01 o
  25   1   3       44.29       62.18     10.19 o
  26   1   3      107.25      116.63     11.34 o
  27   1   3       32.23       12.31      9.88 o
  28   1   3      162.08      204.70     17.24 o
   0   2   3     1201.16     1443.77     15.09 o
   1   2   3        5.11       13.98      1.25 o
   2   2   3    11411.70    11662.41     67.49 o
   3   2   3    16946.31    17963.69    111.06 o
   4   2   3    11704.99    12560.09     85.52 o
   5   2   3     1484.85     1711.87     12.03 o
   6   2   3     1813.84     1902.48     13.89 o
   7   2   3     3968.65     3952.29     25.25 o
   8   2   3     4653.72     4523.21     27.98 o
   9   2   3       14.83        5.07      1.45 o
  10   2   3       12.37        8.25      1.65 o
  11   2   3      473.64      455.57      5.87 o
  12   2   3     1710.32     1610.30     13.64 o
  13   2   3     1739.51     1797.89     15.21 o
  14   2   3     2642.21     2553.60     20.88 o
  15   2   3      168.34      169.98      4.79 o
  16   2   3     4163.08     4108.21     32.29 o
  17   2   3        1.03       15.08      3.46 o
  18   2   3     2126.06     2059.58     20.29 o
  19   2   3       40.01       51.59      4.69 o
  20   2   3     1396.87     1361.84     18.38 o
  21   2   3        2.21       -1.53      5.05 o
  22   2   3      457.16      491.24     13.43 o
  23   2   3      157.48      155.89      9.07 o
  24   2   3        9.02       17.04      6.91 o
  25   2   3       20.53        6.97      7.19 o
  26   2   3       28.37       29.94     10.19 o
  27   2   3       65.81       53.82     11.54 o
   1   3   3      944.12     1029.86      8.86 o
   2   3   3     1503.33     1491.55     12.62 o
   3   3   3     4174.53     4602.45     34.98 o
   4   3   3      128.84      135.20      2.66 o
   5   3   3        1.29       -1.53      1.53 o
   6   3   3     6195.49     6291.32     46.29 o
   7   3   3     1108.86     1224.72     11.15 o
   8   3   3      761.28      796.41      7.82 o
   9   3   3      476.83      470.46      6.04 o
  10   3   3       17.50        1.65      1.84 o
  11   3   3       16.19        6.76      2.03 o
  12   3   3     1010.34     1015.64     10.56 o
  13   3   3      216.79      208.82      4.88 o
  14   3   3      802.55      715.25     12.09 o
  15   3   3      728.74      710.60     11.22 o
  16   3   3      490.16      471.67     10.05 o
  17   3   3       83.36       95.96      5.93 o
  18   3   3      220.31      230.09      8.02 o
  19   3   3       18.32       24.32      6.19 o
  20   3   3      172.10      153.98      8.61 o
  21   3   3       61.73       62.90      7.29 o
  22   3   3      430.87      409.94     14.07 o
  23   3   3        7.43       16.61      7.75 o
  24   3   3       82.68       58.07      9.38 o
  25   3   3       41.10       40.78      9.26 o
  26   3   3       70.06       62.37     10.31 o
   0   4   3      154.51      165.63      4.38 o
   1   4   3     1915.80     2004.63     16.60 o
   2   4   3       27.32       36.41      2.30 o
   3   4   3        8.75        3.81      2.32 o
   4   4   3     1574.74     1664.97     14.62 o
   5   4   3      416.79      466.35      5.54 o
   6   4   3      118.00      110.17      3.32 o
   7   4   3     1673.82     1735.00     16.22 o
   8   4   3       97.85      114.11      3.23 o
   9   4   3      104.48      113.40      3.28 o
  10   4   3        0.50       -2.11      2.11 o
  11   4   3        8.00        6.98      2.98 o
  12   4   3        2.40       -2.46      3.30 o
  13   4   3      467.17      475.32      9.24 o
  14   4   3       41.10       48.96      4.83 o
  15   4   3        1.21       -3.22      4.35 o
  16   4   3        6.59       -1.95      4.94 o
  17   4   3        6.99       -0.91      5.61 o
  18   4   3       32.23       30.78      6.94 o
  19   4   3       43.85       39.42      7.24 o
  20   4   3        0.26       -6.29      6.29 o
  21   4   3        3.77        5.81      7.20 o
  22   4   3       91.08      111.58      9.95 o
  23   4   3        1.15       15.78      8.02 o
  24   4   3        0.00        2.14      7.96 o
  25   4   3        1.20       -5.38      7.96 o
   1   5   3      117.46      125.68      3.69 o
   2   5   3       43.52       40.16      2.81 o
   3   5   3      716.73      779.43      9.43 o
   4   5   3     2215.74     2135.29     19.28 o
   5   5   3      203.77      185.41      5.03 o
   6   5   3     1682.10     1611.49     19.67 o
   7   5   3      431.54      413.24      7.19 o
   8   5   3     1230.46     1138.06     15.23 o
   9   5   3       18.77       19.52      3.10 o
  10   5   3      452.28      433.77      9.45 o
  11   5   3       20.92        9.17      4.88 o
  12   5   3        7.26        7.20      4.77 o
  13   5   3       51.15       49.45      5.42 o
  14   5   3      302.71      301.56     10.06 o
  15   5   3       66.37       56.25      6.82 o
  16   5   3       45.27       39.77      7.01 o
  17   5   3      110.12      104.51      8.35 o
  18   5   3      482.58      475.93     14.74 o
  19   5   3       43.37       70.93      8.25 o
  20   5   3      206.22      250.39     12.09 o
  21   5   3       23.38       15.32      7.58 o
  22   5   3        0.55        1.26      7.39 o
  23   5   3        3.72       -1.78      7.69 o
   0   6   3     2044.63     1993.26     27.89 o
   1   6   3      571.83      575.44     11.05 o
   2   6   3      133.09      134.40      4.73 o
   3   6   3      339.11      345.24      8.00 o
   4   6   3        1.60       -3.62      3.62 o
   5   6   3      217.81      207.26      6.95 o
   6   6   3      372.55      382.63      9.56 o
   7   6   3      281.47      284.63      8.87 o
   8   6   3      162.72      153.32      7.66 o
   9   6   3       12.17       12.06      3.47 o
  10   6   3        0.99       -3.52      3.52 o
  11   6   3        0.00       -3.14      4.07 o
  12   6   3       72.33       86.97      6.24 o
  13   6   3        2.27        3.31      5.07 o
  14   6   3      375.62      402.58     12.01 o
  15   6   3        1.34        5.80      5.77 o
  16   6   3      817.50      828.11     18.26 o
  17   6   3       17.61       20.21      6.59 o
  18   6   3      287.49      332.06     12.91 o
  19   6   3        1.81       -4.84      6.75 o
  20   6   3       21.26       47.89      8.20 o
   1   7   3       38.77       39.53      5.67 o
   2   7   3      717.35      732.45     14.08 o
   3   7   3       33.98       23.11      4.74 o
   4   7   3        6.81        6.76      4.39 o
   5   7   3        5.26        1.32      4.75 o
   6   7   3       74.26       88.04      7.33 o
   7   7   3      125.36      126.61      8.02 o
   8   7   3      142.20      147.94     10.16 o
   9   7   3        2.60       -2.56      4.34 o
  10   7   3       15.80       22.14      5.33 o
  11   7   3       76.88       81.05      7.03 o
  12   7   3       41.23       31.33      6.31 o
  13   7   3        8.65        5.93      5.19 o
  14   7   3        3.16       -0.69      5.39 o
  15   7   3        1.38       -4.17      5.72 o
  16   7   3        3.83        6.36      6.33 o
   0   8   3        0.88        9.81      9.11 o
   1   8   3       63.86       58.92      6.18 o
   2   8   3        4.40       -6.27      7.63 o
   3   8   3       46.67       51.02      9.14 o
   4   8   3        0.24       -3.74      6.09 o
   5   8   3       23.92       34.29      7.68 o
   6   8   3       12.34       14.66      7.40 o
   7   8   3       27.83       47.45      8.69 o
   8   8   3        2.24        8.08      7.54 o
   9   8   3        9.81       14.33      6.18 o
  10   8   3        2.29        0.58      9.86 o
   0   0   4     2491.40     2934.20     41.11 o
   1   0   4    10002.16     9837.05     82.51 o
   2   0   4      582.29      719.71      7.41 o
   3   0   4    11016.09    10730.35     81.85 o
   4   0   4    17439.00    17489.51    132.31 o
   5   0   4     8105.81     7345.74     57.01 o
   6   0   4    19271.71    20608.46    149.55 o
   7   0   4    13698.29    15114.85    120.61 o
   8   0   4      510.19      530.16      7.57 o
   9   0   4     2160.47     1990.27     20.46 o
  10   0   4     6740.32     7193.99     63.05 o
  11   0   4     2277.86     2137.23     23.65 o
  12   0   4      397.93      399.83      8.39 o
  13   0   4     1057.12     1073.49     15.25 o
  14   0   4      958.02      917.13     15.57 o
  15   0   4       95.65      106.14      5.76 o
  16   0   4     7915.29     7842.60     75.14 o
  17   0   4      601.13      665.33     13.18 o
  18   0   4      204.72      195.88      8.48 o
  19   0   4     2363.75     2233.23     38.48 o
  20   0   4       19.71       33.68      6.01 o
  21   0   4      486.79      473.52     13.15 o
  22   0   4      481.34      506.11     15.24 o
  23   0   4      114.88      113.26     10.63 o
  24   0   4        2.86       -0.08      8.69 o
  25   0   4      159.57      163.20     20.36 o
  26   0   4      138.67      137.60     20.62 o
  27   0   4       21.43       31.73     16.29 o
  28   0   4        5.86       -5.02     16.14 o
   1   1   4     4638.73     4594.00     27.84 o
   2   1   4    22453.78    22552.42    132.10 o
   3   1   4     8306.86     8801.18     49.89 o
   4   1   4      483.28      402.41      3.75 o
   5   1   4      455.27      623.29      5.39 o
   6   1   4     1404.67     1254.06      9.44 o
   7   1   4     1744.71     1802.69     12.52 o
   8   1   4    11227.54    11560.57     65.70 o
   9   1   4       15.41       24.32      1.91 o
  10   1   4     1338.44     1447.67     11.55 o
  11   1   4        0.11        4.01      1.85 o
  12   1   4     2308.28     2183.11     16.86 o
  13   1   4       44.40       66.47      3.10 o
  14   1   4       60.17       58.24      3.34 o
  15   1   4      895.91      913.91     10.39 o
  16   1   4       24.23       21.83      3.21 o
  17   1   4     3217.00     3096.45     25.47 o
  18   1   4      142.01      139.60      5.62 o
  19   1   4      226.77      237.84      6.89 o
  20   1   4       48.00       35.86      4.56 o
  21   1   4      122.36      137.83      6.43 o
  22   1   4      257.24      243.28      8.57 o
  23   1   4       40.87       33.32      6.51 o
  24   1   4      265.52      260.79     11.38 o
  25   1   4       89.43      108.79     10.56 o
  26   1   4      184.69      207.39     13.27 o
  27   1   4        0.58       -9.30      9.30 o
  28   1   4       88.64      107.29     15.10 o
   0   2   4      630.14      572.87      6.84 o
   1   2   4     6029.99     6355.15     36.29 o
   2   2   4     1328.41     1381.19      9.64 o
   3   2   4     1335.11     1466.93     11.33 o
   4   2   4      282.78      267.55      3.47 o
   5   2   4        0.34       -1.20      1.20 o
   6   2   4      902.90      967.44      8.20 o
   7   2   4     6155.82     6537.15     39.18 o
   8   2   4     1005.96      983.79      8.32 o
   9   2   4      436.74      431.42      5.33 o
  10   2   4       19.37       24.68      1.82 o
  11   2   4     2115.86     2175.98     16.84 o
  12   2   4      174.51      186.65      3.95 o
  13   2   4      103.83      101.37      3.45 o
  14   2   4      390.19      425.02      6.79 o
  15   2   4     1281.23     1230.06     13.10 o
  16   2   4        2.08        6.54      3.19 o
  17   2   4     1336.53     1298.09     15.29 o
  18   2   4      139.56      154.24      6.23 o
  19   2   4       22.72       10.90      4.27 o
  20   2   4       19.01       14.31      5.21 o
  21   2   4      145.05      148.93      8.31 o
  22   2   4       14.91       16.40      6.43 o
  23   2   4        0.94       -5.58      6.54 o
  24   2   4        4.10       -2.87      6.37 o
  25   2   4       35.20       37.30      8.26 o
  26   2   4        9.41        1.95      8.12 o
  27   2   4        0.58        8.47     10.31 o
   1   3   4        0.22        0.46      1.21 o
   2   3   4       85.79       63.09      2.42 o
   3   3   4      278.91      269.66      3.55 o
   4   3   4      338.29      339.30      4.38 o
   5   3   4     2298.23     2523.41     19.44 o
   6   3   4     1137.79     1175.44     11.05 o
   7   3   4        5.69       -1.79      1.79 o
   8   3   4      806.85      784.09      8.24 o
   9   3   4      279.84      262.64      4.41 o
  10   3   4      835.15      824.56      8.85 o
  11   3   4       33.68       37.64      2.62 o
  12   3   4     1129.88     1100.84     11.13 o
  13   3   4      952.53      928.20     10.66 o
  14   3   4      341.48      326.59      7.16 o
  15   3   4       36.79       30.48      4.19 o
  16   3   4        0.00        0.94      4.00 o
  17   3   4      641.31      670.38     12.27 o
  18   3   4       98.50       81.07      8.19 o
  19   3   4      501.23      481.94     12.99 o
  20   3   4       38.79       50.32      6.67 o
  21   3   4      108.19      126.44      9.12 o
  22   3   4       97.54      110.69      9.22 o
  23   3   4       64.35       65.65      9.27 o
  24   3   4      115.90      110.12     10.61 o
  25   3   4       42.43       48.11      9.61 o
  26   3   4      169.74      176.41     15.95 o
   0   4   4       65.56       55.99      2.79 o
   1   4   4      853.14      758.34      7.96 o
   2   4   4      726.97      752.49      8.25 o
   3   4   4        8.98        3.12      1.87 o
   4   4   4     2483.36     2597.47     20.54 o
   5   4   4     1954.11     1980.91     16.42 o
   6   4   4      185.22      187.88      3.95 o
   7   4   4     1147.06     1127.74     11.43 o
   8   4   4      222.09      248.56      4.87 o
   9   4   4      402.51      411.79      6.36 o
  10   4   4      178.08      183.88      4.28 o
  11   4   4      414.28      401.52      7.36 o
  12   4   4      955.56      912.93     13.50 o
  13   4   4       10.42       14.25      3.96 o
  14   4   4      425.98      430.87      9.75 o
  15   4   4      166.76      159.78      7.29 o
  16   4   4      417.39      415.91     16.02 o
  17   4   4      122.65       99.95      7.87 o
  18   4   4      331.95      296.45     13.85 o
  19   4   4      166.70      182.16     10.82 o
  20   4   4      157.00      134.43      9.66 o
  21   4   4      113.28      103.06      9.57 o
  22   4   4        2.86       -5.42      7.06 o
  23   4   4      165.85      154.37     11.36 o
  24   4   4        1.49        5.30      7.85 o
  25   4   4      240.85      234.13     16.97 o
   1   5   4      138.98      153.39      6.55 o
   2   5   4      690.50      673.35      9.23 o
   3   5   4       64.94       63.56      3.11 o
   4   5   4       20.09       22.92      3.34 o
   5   5   4     1095.79     1101.85     14.02 o
   6   5   4      110.25      102.38      4.92 o
   7   5   4        5.77        8.22      3.14 o
   8   5   4     1287.61     1278.22     15.96 o
   9   5   4      114.86      118.65      4.92 o
  10   5   4       32.55       28.91      4.23 o
  11   5   4       94.86      100.04      5.59 o
  12   5   4      209.87      212.51      7.70 o
  13   5   4      513.92      503.63     12.25 o
  14   5   4      320.11      331.31     10.49 o
  15   5   4       11.19        7.67      6.43 o
  16   5   4       94.31       90.28      7.74 o
  17   5   4       15.24        9.50      6.14 o
  18   5   4        0.23        7.61      6.60 o
  19   5   4      489.34      486.92     15.37 o
  20   5   4      100.53       95.23      9.22 o
  21   5   4       19.84       21.82      7.96 o
  22   5   4      134.24      129.52     11.53 o
  23   5   4       10.94       -1.33      7.70 o
   0   6   4        0.47        1.23      4.61 o
   1   6   4       18.10       13.88      3.49 o
   2   6   4        0.03       -3.14      3.14 o
   3   6   4       28.73       18.64      3.71 o
   4   6   4        0.92       -3.30      3.30 o
   5   6   4      171.74      149.49      6.51 o
   6   6   4       11.06       10.49      4.39 o
   7   6   4      151.97      147.41      7.12 o
   8   6   4       61.83       62.39      6.25 o
   9   6   4       13.50       12.30      4.16 o
  10   6   4       14.20        5.84      3.79 o
  11   6   4        6.35       -0.27      4.15 o
  12   6   4      300.76      264.91      9.29 o
  13   6   4      218.83      224.48      8.97 o
  14   6   4       10.13        8.37      5.51 o
  15   6   4       40.17       44.07      6.70 o
  16   6   4      137.57      126.73      9.09 o
  17   6   4       46.62       48.36      7.36 o
  18   6   4        8.57        9.57      6.91 o
  19   6   4        2.54        0.52      6.77 o
  20   6   4       13.22       16.65      8.00 o
   1   7   4        6.62        0.92      3.95 o
   2   7   4       94.66      114.24      9.30 o
   3   7   4      232.31      221.24      8.43 o
   4   7   4       98.93      112.05      6.73 o
   5   7   4        5.35       -4.82      4.82 o
   6   7   4       75.29       75.43      6.74 o
   7   7   4        0.69       -5.17      5.17 o
   8   7   4       70.79       83.80      7.64 o
   9   7   4        1.43       -0.80      5.81 o
  10   7   4       34.34       36.33      5.77 o
  11   7   4        5.24       15.26      5.71 o
  12   7   4        0.01       -5.33      5.33 o
  13   7   4       14.16       11.49      7.76 o
  14   7   4       13.95       14.33      5.70 o
  15   7   4       31.38       25.77      6.38 o
  16   7   4        0.01       -2.67      6.07 o
   0   8   4       51.35       57.02      8.57 o
   1   8   4        0.14       -5.89      6.06 o
   2   8   4       25.75       18.51      8.94 o
   3   8   4      155.63      191.43     14.12 o
   4   8   4       65.47       76.29      9.33 o
   5   8   4      130.28      144.68      8.75 o
   6   8   4       26.36       28.74      7.88 o
   7   8   4        8.18        3.88      7.17 o
   8   8   4        0.71        2.09      7.51 o
   9   8   4      242.17      266.05     14.95 o
  10   8   4        0.23       -3.46      6.00 o
   1   1   5    31307.60    30830.25    175.47 o
   2   1   5     6817.93     7298.86     43.80 o
   3   1   5      194.21      185.41      2.63 o
   4   1   5     2920.76     2877.18     17.65 o
   5   1   5      513.29      494.77      4.57 o
   6   1   5       41.90       54.17      2.08 o
   7   1   5       34.74       30.41      1.94 o
   8   1   5     2598.48     2852.17     20.39 o
   9   1   5     4107.43     4275.66     26.98 o
  10   1   5     1780.88     1767.35     13.54 o
  11   1   5       18.92       24.88      2.28 o
  12   1   5      529.37      642.47      7.51 o
  13   1   5     1152.59     1208.25     11.66 o
  14   1   5      729.65      724.15      8.87 o
  15   1   5     1473.32     1435.80     13.80 o
  16   1   5      443.69      424.92      7.47 o
  17   1   5      309.38      332.38      7.10 o
  18   1   5        6.11       -2.02      3.37 o
  19   1   5      391.24      386.98      8.46 o
  20   1   5      399.12      381.77      9.01 o
  21   1   5      226.94      248.32      8.08 o
  22   1   5       16.09       10.50      4.91 o
  23   1   5       12.94       11.58      6.96 o
  24   1   5       35.41       26.76      7.69 o
  25   1   5        7.47       10.73      8.06 o
  26   1   5       36.44       40.11     10.53 o
  27   1   5       75.95       78.82     12.31 o
  28   1   5        2.83       -0.76     11.61 o
   0   2   5      650.52      646.53      6.90 o
   1   2   5     1588.42     1658.98     10.75 o
   2   2   5     1784.25     1682.65     10.98 o
   3   2   5       14.11       15.32      1.57 o
   4   2   5       49.38       76.75      2.32 o
   5   2   5     6283.44     6207.69     38.95 o
   6   2   5     1933.96     2073.37     14.77 o
   7   2   5      489.52      483.19      5.05 o
   8   2   5        1.81        7.56      1.63 o
   9   2   5     3023.47     2953.44     21.20 o
  10   2   5        0.06       -0.58      1.64 o
  11   2   5     1541.52     1575.46     12.64 o
  12   2   5      173.23      172.29      3.82 o
  13   2   5     1998.41     1863.96     15.77 o
  14   2   5       69.66       61.47      3.31 o
  15   2   5      707.36      719.39      9.61 o
  16   2   5       44.78       51.32      3.98 o
  17   2   5       48.84       47.84      4.79 o
  18   2   5      194.50      197.30      6.68 o
  19   2   5      291.85      276.41      8.28 o
  20   2   5      363.84      363.58     10.60 o
  21   2   5     1131.71     1165.77     21.56 o
  22   2   5      131.96      126.60      8.70 o
  23   2   5      841.30      918.60     19.67 o
  24   2   5       44.18       51.95      8.06 o
  25   2   5      122.44      139.24     10.75 o
  26   2   5        3.14        0.01      8.39 o
  27   2   5       80.43       69.90     12.26 o
   1   3   5     3319.75     3418.26     25.77 o
   2   3   5     2410.38     2690.84     20.75 o
   3   3   5     2702.84     2762.73     20.64 o
   4   3   5      173.75      155.20      3.34 o
   5   3   5      294.73      301.78      4.61 o
   6   3   5       22.46       29.36      2.28 o
   7   3   5      482.42      519.19      6.82 o
   8   3   5      345.62      361.51      5.14 o
   9   3   5      166.48      127.48      3.42 o
  10   3   5       28.21       24.54      2.32 o
  11   3   5       10.05       13.01      2.36 o
  12   3   5     1852.89     1810.82     15.99 o
  13   3   5     1323.35     1271.41     13.42 o
  14   3   5      156.24      179.43      5.96 o
  15   3   5      417.39      380.11      8.51 o
  16   3   5       28.74       19.61      4.37 o
  17   3   5       32.51       39.57      5.01 o
  18   3   5      633.95      589.63     12.56 o
  19   3   5      367.35      359.45     13.39 o
  20   3   5       75.03       69.20      7.23 o
  21   3   5      208.72      215.15     10.77 o
  22   3   5       94.29      104.09      9.16 o
  23   3   5       10.51        7.80      7.72 o
  24   3   5       86.37       91.87     10.25 o
  25   3   5        1.40       13.49      8.57 o
  26   3   5        0.31        5.81      8.68 o
   0   4   5      114.76      119.69      5.12 o
   1   4   5        1.61        2.52      1.62 o
   2   4   5        2.27       -1.86      1.86 o
   3   4   5       54.22       57.88      3.36 o
   4   4   5      193.21      202.67      4.31 o
   5   4   5       52.83       34.95      2.13 o
   6   4   5       17.73       20.38      2.15 o
   7   4   5       28.29       18.78      2.35 o
   8   4   5       27.18       22.98      2.52 o
   9   4   5        2.65       -1.33      2.09 o
  10   4   5      375.98      360.50      6.14 o
  11   4   5      264.67      225.15      6.04 o
  12   4   5      554.28      557.78     14.04 o
  13   4   5      248.35      252.56      7.63 o
  14   4   5       48.10       42.73      5.04 o
  15   4   5      135.15      119.29      6.68 o
  16   4   5      558.44      570.18     13.37 o
  17   4   5      158.34      158.16      8.90 o
  18   4   5       51.61       50.03      7.25 o
  19   4   5       21.26       21.77      6.78 o
  20   4   5       96.71       94.99      9.05 o
  21   4   5       14.71       22.57      8.36 o
  22   4   5        1.42       -7.00      7.00 o
  23   4   5        6.43        0.36      7.63 o
  24   4   5        7.11        8.71      8.20 o
  25   4   5        0.21        0.25     11.88 o
   1   5   5     3237.76     3194.22     29.93 o
   2   5   5      754.50      716.97      8.68 o
   3   5   5      233.43      229.95      5.52 o
   4   5   5       17.08       12.87      2.81 o
   5   5   5      257.01      261.66      6.68 o
   6   5   5       54.85       45.85      4.52 o
   7   5   5       90.97       83.68      4.13 o
   8   5   5      300.02      271.74      7.15 o
   9   5   5       13.42        5.65      3.35 o
  10   5   5      233.50      222.92      6.98 o
  11   5   5      321.61      312.28      8.72 o
  12   5   5       60.89       72.69      5.57 o
  13   5   5      176.24      180.68      7.62 o
  14   5   5      212.76      235.73      9.42 o
  15   5   5      297.43      270.22     10.45 o
  16   5   5      198.33      207.33      9.78 o
  17   5   5      382.88      382.05     13.12 o
  18   5   5       47.02       45.14      7.51 o
  19   5   5       35.76       43.69      7.79 o
  20   5   5        3.12        4.75      7.08 o
  21   5   5       23.10       15.63      7.69 o
  22   5   5       16.94       12.74      8.02 o
   0   6   5       26.34       12.00      7.62 o
   1   6   5      489.68      486.22     12.41 o
   2   6   5       95.55       83.52      4.67 o
   3   6   5       76.39       78.15      4.81 o
   4   6   5        8.77       -0.81      3.56 o
   5   6   5        6.27       -3.85      3.85 o
   6   6   5       29.86       24.90      4.85 o
   7   6   5      605.00      647.81     13.97 o
   8   6   5       10.40       10.17      5.44 o
   9   6   5      431.25      446.10     12.76 o
  10   6   5      107.12      124.32      9.43 o
  11   6   5       70.60       63.97      5.34 o
  12   6   5       21.12       11.47      5.61 o
  13   6   5      203.40      195.85      9.49 o
  14   6   5       21.03       16.92      5.67 o
  15   6   5      284.18      286.73     11.05 o
  16   6   5        2.36       -3.32      6.48 o
  17   6   5        1.03       -5.82      5.82 o
  18   6   5      117.35      119.78      9.45 o
  19   6   5      323.57      358.17     13.96 o
  20   6   5        0.18       -1.77      7.01 o
   1   7   5      227.40      236.07     10.68 o
   2   7   5       44.75       54.53      6.09 o
   3   7   5       31.05       41.04      5.30 o
   4   7   5        4.46        0.81      4.59 o
   5   7   5       34.96       26.84      5.94 o
   6   7   5        7.06       16.99      5.90 o
   7   7   5        0.17       -4.68      6.48 o
   8   7   5       79.79       76.40     11.65 o
   9   7   5       32.90       34.75      7.18 o
  10   7   5        0.02       -1.79      4.94 o
  11   7   5        9.89       14.76      5.80 o
  12   7   5       19.96       19.44      6.25 o
  13   7   5        5.39       -3.75      5.96 o
  14   7   5        7.35        6.24      6.63 o
  15   7   5       51.96       65.27      7.28 o
  16   7   5        0.68        3.44      6.34 o
   0   8   5       87.13      103.68     10.02 o
   1   8   5       11.22       10.33      6.50 o
   2   8   5        1.01       -2.21      8.17 o
   3   8   5        2.87       -8.57      8.57 o
   4   8   5       54.99       67.42     10.90 o
   5   8   5        1.45       -0.44      7.11 o
   6   8   5       15.34       10.69      6.54 o
   7   8   5       45.92       47.25      7.67 o
   8   8   5       10.90        5.34      8.49 o
   9   8   5        2.71       -1.95      6.87 o
   0   0   6     4498.94     3805.36     53.62 o
   1   0   6      850.19      830.93     10.21 o
   2   0   6    27660.30    27490.85    227.61 o
   3   0   6     7127.12     7535.31     61.28 o
   4   0   6     1967.37     1682.27     15.94 o
   5   0   6     2510.59     2686.78     24.05 o
   6   0   6       65.52       41.10      2.49 o
   7   0   6     2637.28     2507.93     27.55 o
   8   0   6      866.29      881.86     11.35 o
   9   0   6    42121.91    45415.54    392.59 o
  10   0   6      307.77      316.23      7.93 o
  11   0   6     1930.05     1994.09     23.91 o
  12   0   6     4618.27     4525.85     44.98 o
  13   0   6       99.03       80.92      4.94 o
  14   0   6     2321.07     2360.28     27.32 o
  15   0   6     2924.68     2947.28     32.97 o
  16   0   6     1152.47     1103.04     17.10 o
  17   0   6      259.28      305.30      9.68 o
  18   0   6      396.61      400.02     11.34 o
  19   0   6      296.41      307.90     10.45 o
  20   0   6        0.98       -1.02      5.22 o
  21   0   6      156.10      151.55      9.25 o
  22   0   6      360.49      332.21     13.58 o
  23   0   6     1336.47     1377.39     30.33 o
  24   0   6       35.61       35.20     11.87 o
  25   0   6       18.81       23.45     12.14 o
  26   0   6       68.35       61.06     18.29 o
  27   0   6        2.94      -13.73     14.03 o
  28   0   6      233.90      282.61     54.24 o
   1   1   6       92.84      154.64      2.51 o
   2   1   6      297.59      249.00      3.06 o
   3   1   6       64.50      107.82      2.38 o
   4   1   6      445.28      543.83      5.16 o
   5   1   6     2010.20     1977.46     14.74 o
   6   1   6       36.04       59.18      2.20 o
   7   1   6        9.30        0.96      1.51 o
   8   1   6        6.61        1.29      1.66 o
   9   1   6     4433.36     4878.72     32.95 o
  10   1   6     1872.27     1771.96     14.03 o
  11   1   6      735.30      750.58      8.03 o
  12   1   6      373.16      446.03      6.47 o
  13   1   6      303.82      323.56      5.87 o
  14   1   6     1187.65     1073.88     12.15 o
  15   1   6       26.48       34.41      3.29 o
  16   1   6       60.39       53.82      3.76 o
  17   1   6      108.81       93.71      5.15 o
  18   1   6     1001.76      911.83     11.94 o
  19   1   6       38.41       37.01      4.43 o
  20   1   6      602.55      574.34     10.78 o
  21   1   6       46.21       41.24      5.47 o
  22   1   6        0.16        3.31      4.71 o
  23   1   6       15.90        9.05      6.42 o
  24   1   6      243.78      252.13     14.44 o
  25   1   6       11.06       12.63     11.86 o
  26   1   6      225.58      208.57     14.85 o
  27   1   6        9.18       15.86     10.43 o
   0   2   6     6484.51     7302.70     59.04 o
   1   2   6     2154.91     2373.75     15.82 o
   2   2   6       14.13       11.06      1.28 o
   3   2   6      205.51      198.70      3.11 o
   4   2   6     7677.37     8389.37     51.88 o
   5   2   6     1974.53     2066.21     14.64 o
   6   2   6       36.94       37.06      1.93 o
   7   2   6      324.82      362.15      4.48 o
   8   2   6     2131.99     2420.09     17.90 o
   9   2   6       49.80       37.82      2.40 o
  10   2   6      542.40      555.08      7.36 o
  11   2   6      254.21      222.68      4.25 o
  12   2   6      125.28      115.62      3.58 o
  13   2   6       11.84        8.00      2.49 o
  14   2   6      155.53      169.52      4.45 o
  15   2   6       67.72       54.60      5.06 o
  16   2   6       80.79       72.56      4.22 o
  17   2   6       65.84       65.53      4.57 o
  18   2   6        0.92       -3.42      3.75 o
  19   2   6       10.24        3.47      4.27 o
  20   2   6        2.19       -2.44      4.95 o
  21   2   6       26.82       40.63      7.01 o
  22   2   6       53.55       77.06      7.84 o
  23   2   6        9.14       14.91      6.88 o
  24   2   6        0.02        3.27      6.93 o
  25   2   6       31.21       29.06      8.37 o
  26   2   6       27.59       18.45      9.45 o
  27   2   6        0.03       -6.99      9.76 o
   1   3   6      275.02      284.95      4.54 o
   2   3   6      971.55      952.64      8.57 o
   3   3   6      300.71      293.55      4.38 o
   4   3   6     6613.16     7037.16     49.73 o
   5   3   6     1494.76     1377.36     12.24 o
   6   3   6     3643.48     3677.32     27.85 o
   7   3   6     1095.67     1102.85     10.52 o
   8   3   6      947.64     1012.48     11.21 o
   9   3   6      141.01      146.28      3.57 o
  10   3   6      945.89      944.44     11.04 o
  11   3   6      139.37      150.08      3.93 o
  12   3   6     1418.27     1429.18     17.02 o
  13   3   6      527.74      529.34     10.18 o
  14   3   6       72.15       61.53      4.63 o
  15   3   6       14.72       11.08      3.88 o
  16   3   6        7.25        1.85      3.63 o
  17   3   6        0.54       -4.24      4.24 o
  18   3   6      145.35      131.82      7.30 o
  19   3   6      188.09      185.86      9.07 o
  20   3   6      457.97      506.24     14.62 o
  21   3   6       64.75       56.21      7.88 o
  22   3   6      145.61      140.77      9.80 o
  23   3   6        1.01       -3.01      7.44 o
  24   3   6      467.76      505.78     17.97 o
  25   3   6       81.25       85.37     10.46 o
  26   3   6      154.73      157.41     13.96 o
   0   4   6     5190.01     5376.58     56.41 o
   1   4   6       74.57       59.62      2.71 o
   2   4   6     1734.08     1596.55     13.16 o
   3   4   6        4.81        1.84      1.57 o
   4   4   6       28.59       26.49      1.97 o
   5   4   6       80.82       82.46      2.80 o
   6   4   6     2208.00     2309.79     18.82 o
   7   4   6      168.59      180.62      4.24 o
   8   4   6      433.21      404.38      6.30 o
   9   4   6       11.26       12.82      2.41 o
  10   4   6      584.64      536.86      8.63 o
  11   4   6     1433.13     1505.42     17.51 o
  12   4   6     2110.42     2057.80     26.96 o
  13   4   6      778.37      783.96     13.04 o
  14   4   6     1007.85      959.76     15.36 o
  15   4   6       37.09       50.22      5.68 o
  16   4   6        8.77       -4.20      5.29 o
  17   4   6       19.65       31.92      6.41 o
  18   4   6      324.41      293.94     11.80 o
  19   4   6       16.87       24.30      6.87 o
  20   4   6      222.72      216.78     11.15 o
  21   4   6        6.02       -5.39      6.80 o
  22   4   6       38.13       34.10      8.27 o
  23   4   6        5.37        2.57      7.76 o
  24   4   6        0.75       -2.59      7.88 o
   1   5   6      299.47      318.24      6.15 o
   2   5   6     1797.40     1802.23     18.55 o
   3   5   6      316.76      298.98      6.31 o
   4   5   6      446.57      479.28      9.18 o
   5   5   6      161.20      146.72      5.99 o
   6   5   6      135.57      144.70      6.21 o
   7   5   6        0.33       -2.71      2.71 o
   8   5   6       12.04        2.76      3.32 o
   9   5   6      508.69      475.47      9.76 o
  10   5   6      443.00      431.28     10.70 o
  11   5   6       27.09       17.69      4.57 o
  12   5   6        0.23       -4.13      4.13 o
  13   5   6       43.88       31.48      5.51 o
  14   5   6       83.77       93.23      7.14 o
  15   5   6       93.65       89.19      7.59 o
  16   5   6        1.95        2.00      6.44 o
  17   5   6        0.01       -7.59      7.59 o
  18   5   6       69.05       69.70      7.77 o
  19   5   6       14.21        0.24      6.53 o
  20   5   6       43.59       45.79      8.16 o
  21   5   6        1.25       -7.03      7.03 o
  22   5   6       29.96       31.87      8.47 o
   0   6   6       57.60       34.75     12.31 o
   1   6   6      310.78      288.51     11.89 o
   2   6   6       18.04        7.10      3.72 o
   3   6   6      101.53       93.62      6.48 o
   4   6   6        0.83       -3.60      3.82 o
   5   6   6       39.48       35.12      4.88 o
   6   6   6       70.14       69.37      6.80 o
   7   6   6       57.68       56.87      5.80 o
   8   6   6        1.11       -4.88      4.88 o
   9   6   6       24.06       24.67      6.13 o
  10   6   6       81.57       81.07      6.18 o
  11   6   6       22.67       11.49      4.67 o
  12   6   6        6.48        0.99      4.76 o
  13   6   6       14.22        8.76      5.33 o
  14   6   6        0.01       -5.16      5.16 o
  15   6   6       26.99       19.58      6.19 o
  16   6   6       64.63       71.73      9.07 o
  17   6   6       24.38       30.82      7.12 o
  18   6   6        0.09       -2.99      6.63 o
  19   6   6        0.11        5.70      7.22 o
   1   7   6        0.01       -4.45      6.08 o
   2   7   6       59.99       51.88      5.64 o
   3   7   6      270.95      304.16      9.88 o
   4   7   6      167.40      170.14      7.89 o
   5   7   6       23.99        6.94      5.72 o
   6   7   6       54.95       43.58      6.87 o
   7   7   6       32.85       37.01     10.31 o
   8   7   6       91.27      121.37     10.86 o
   9   7   6        0.89       -2.10      6.36 o
  10   7   6      323.04      322.31     11.19 o
  11   7   6      237.35      258.52     10.65 o
  12   7   6       95.32       96.12      8.07 o
  13   7   6       24.85       17.40      6.70 o
  14   7   6       89.23       93.15      8.77 o
  15   7   6        0.09       -4.25      6.66 o
   0   8   6        5.04       -3.56      6.95 o
   1   8   6        8.94        0.36      6.49 o
   2   8   6      333.07      360.34     19.77 o
   3   8   6        0.14       -2.31      9.13 o
   4   8   6      189.00      235.21     16.16 o
   5   8   6       11.69        4.67      6.27 o
   6   8   6        3.20       -6.10      6.10 o
   7   8   6        1.79        7.61      6.81 o
   8   8   6        6.45       15.03      7.09 o
   9   8   6        1.00       -0.76      6.96 o
   1   1   7      552.76      517.44      4.74 o
   2   1   7      585.42      586.69      5.37 o
   3   1   7    12582.98    12605.68     81.44 o
   4   1   7      701.61      653.43      6.17 o
   5   1   7     2509.00     2652.19     19.12 o
   6   1   7     2235.05     2364.38     17.80 o
   7   1   7      223.84      207.65      4.12 o
   8   1   7       14.96       12.17      1.99 o
   9   1   7      664.08      763.82      8.28 o
  10   1   7     1498.97     1461.07     12.60 o
  11   1   7     3168.24     3240.03     23.79 o
  12   1   7      749.66      759.80      8.73 o
  13   1   7     1420.40     1421.22     13.64 o
  14   1   7      404.61      415.31      6.87 o
  15   1   7        1.97       -2.54      2.54 o
  16   1   7       20.32       11.76      3.16 o
  17   1   7      729.83      696.76     10.17 o
  18   1   7        0.17       -3.43      3.43 o
  19   1   7      796.81      786.58     11.83 o
  20   1   7      589.66      575.26     10.84 o
  21   1   7        2.89       -2.51      4.53 o
  22   1   7       93.40      114.35      6.77 o
  23   1   7      335.82      331.90     13.29 o
  24   1   7       49.26       72.83      8.85 o
  25   1   7        0.01       -3.06      8.06 o
  26   1   7       40.07       23.34     10.50 o
  27   1   7        6.43        6.18     10.45 o
   0   2   7       16.83        7.97      1.93 o
   1   2   7      948.82      947.76      8.08 o
   2   2   7     6297.10     6229.47     41.22 o
   3   2   7       77.14       75.58      2.28 o
   4   2   7      937.62     1084.92      8.99 o
   5   2   7      154.47      135.79      3.16 o
   6   2   7      523.38      600.41      6.57 o
   7   2   7       90.29      110.05      3.26 o
   8   2   7       16.44       14.31      1.81 o
   9   2   7      125.45      176.31      3.92 o
  10   2   7        3.63        5.95      2.04 o
  11   2   7       36.68       40.75      2.55 o
  12   2   7      803.59      799.71      8.87 o
  13   2   7      173.33      159.57      4.25 o
  14   2   7      277.21      308.88      6.12 o
  15   2   7       17.08       12.23      3.18 o
  16   2   7       79.98       89.72      4.51 o
  17   2   7       47.27       31.71      4.36 o
  18   2   7      149.99      153.30      6.47 o
  19   2   7        2.23       -4.02      4.02 o
  20   2   7      225.88      245.16      9.62 o
  21   2   7      542.43      526.41     14.50 o
  22   2   7       10.52       -1.07      6.13 o
  23   2   7      130.08      141.04      9.50 o
  24   2   7      105.85      120.85      9.46 o
  25   2   7      340.92      395.88     16.59 o
  26   2   7        6.49       27.26      9.31 o
  27   2   7      153.31      155.30     14.22 o
   1   3   7       92.93       85.08      2.42 o
   2   3   7     1787.67     2102.45     17.23 o
   3   3   7     2530.70     2500.77     19.50 o
   4   3   7     1876.37     1955.59     16.10 o
   5   3   7      325.05      352.20      5.04 o
   6   3   7     2468.58     2598.87     20.21 o
   7   3   7       53.91       61.22      2.47 o
   8   3   7        5.71        5.05      1.97 o
   9   3   7      190.42      184.49      4.32 o
  10   3   7      821.08      798.14      8.85 o
  11   3   7      180.99      181.32      5.11 o
  12   3   7      221.24      222.51      5.11 o
  13   3   7      282.49      256.84      6.75 o
  14   3   7      816.30      800.04     12.08 o
  15   3   7      106.31       72.38      4.34 o
  16   3   7       63.23       61.70      5.27 o
  17   3   7      566.41      573.81     11.83 o
  18   3   7       78.17       68.57      6.68 o
  19   3   7       16.63       10.94      5.71 o
  20   3   7      103.16      113.58      8.62 o
  21   3   7        5.65       -1.86      6.43 o
  22   3   7       15.34        8.59      6.93 o
  23   3   7       59.41       52.69      9.25 o
  24   3   7       24.39       30.03      8.89 o
  25   3   7      118.27      123.28     11.44 o
  26   3   7       31.88       27.19     10.47 o
   0   4   7      193.89      221.07      6.78 o
   1   4   7      489.83      450.28      6.71 o
   2   4   7     1180.14     1141.37     11.03 o
   3   4   7     1119.40     1163.94     12.40 o
   4   4   7       82.44       85.21      2.72 o
   5   4   7       30.57       35.52      2.46 o
   6   4   7        0.11       -2.05      2.05 o
   7   4   7       11.19        6.42      2.36 o
   8   4   7      266.59      270.03      5.51 o
   9   4   7      474.13      468.22      8.02 o
  10   4   7      479.59      484.42      8.91 o
  11   4   7       19.78       21.90      4.15 o
  12   4   7        8.34        4.59      4.49 o
  13   4   7      573.25      613.74     12.13 o
  14   4   7      271.34      261.43      8.19 o
  15   4   7      443.91      410.36     12.63 o
  16   4   7      583.60      547.43     14.73 o
  17   4   7      244.37      266.97     11.06 o
  18   4   7       37.56       33.98      7.12 o
  19   4   7       10.07        1.49      6.13 o
  20   4   7       14.74       11.01      6.83 o
  21   4   7       21.89       23.23      7.69 o
  22   4   7       49.85       38.02      8.57 o
  23   4   7       89.91      110.16     10.57 o
  24   4   7        6.40        7.01      8.41 o
   1   5   7      976.67      966.09     11.96 o
   2   5   7      118.54      111.85      4.04 o
   3   5   7       27.37       12.73      3.30 o
   4   5   7        2.50        0.12      3.35 o
   5   5   7      321.51      326.50      8.78 o
   6   5   7      141.78      160.99      4.94 o
   7   5   7        6.60        1.00      3.06 o
   8   5   7      215.31      228.63      7.37 o
   9   5   7     1271.74     1205.30     20.20 o
  10   5   7      133.24      115.94      6.61 o
  11   5   7      133.19      131.23      6.63 o
  12   5   7        0.04        3.78      4.49 o
  13   5   7        6.48       -4.69      4.69 o
  14   5   7      124.36      108.42      7.58 o
  15   5   7     1181.08     1096.73     20.98 o
  16   5   7       13.38        4.01      5.86 o
  17   5   7      363.52      391.89     13.56 o
  18   5   7       57.80       52.42      7.62 o
  19   5   7        0.04       -3.58      6.62 o
  20   5   7       63.27       92.71     10.59 o
  21   5   7       23.22        9.46      7.86 o
  22   5   7       35.69       33.01      8.53 o
   0   6   7      702.09      687.10     15.43 o
   1   6   7      174.00      164.27      7.17 o
   2   6   7      121.47      119.14      5.83 o
   3   6   7      434.15      420.13     10.24 o
   4   6   7        7.84       -1.76      4.13 o
   5   6   7      173.63      174.93      7.54 o
   6   6   7      243.56      241.93      9.10 o
   7   6   7       82.54       82.45      7.20 o
   8   6   7       70.34       55.34      6.86 o
   9   6   7       36.10       32.40      6.70 o
  10   6   7       32.36       26.94      5.32 o
  11   6   7      460.89      490.32     11.41 o
  12   6   7       38.76       53.87      5.91 o
  13   6   7       27.06       24.87      5.61 o
  14   6   7       37.50       26.04      6.48 o
  15   6   7       20.11       10.61      6.07 o
  16   6   7       44.36       43.49      7.08 o
  17   6   7       20.84       12.65      6.76 o
  18   6   7      145.15      157.46     10.07 o
  19   6   7       92.02       98.32      9.37 o
   1   7   7      125.88      134.78     12.40 o
   2   7   7       21.79       12.67      5.00 o
   3   7   7       19.07        8.92      4.88 o
   4   7   7        0.11       -3.34      4.72 o
   5   7   7       21.53        9.01      5.74 o
   6   7   7        2.82        1.35      5.83 o
   7   7   7        2.99        3.81      6.16 o
   8   7   7      112.05      126.09      9.38 o
   9   7   7       52.48       37.61      7.67 o
  10   7   7       76.65       69.65      6.91 o
  11   7   7       44.06       41.95      6.60 o
  12   7   7        9.62        3.33      6.84 o
  13   7   7       67.55       79.64      8.29 o
  14   7   7        7.70        8.19      6.95 o
  15   7   7       11.76       11.88      7.33 o
   0   8   7       15.67        9.50      7.76 o
   1   8   7        5.88        5.06      7.30 o
   2   8   7       12.00        2.34      9.43 o
   3   8   7       16.59       14.76     10.20 o
   4   8   7       16.53       10.46     10.14 o
   5   8   7       15.24       13.35      6.70 o
   6   8   7        1.91        9.75      6.62 o
   7   8   7       11.01       -0.16      6.81 o
   8   8   7       27.06       23.38      8.34 o
   0   0   8     8607.36     8803.23    106.26 o
   1   0   8     1287.50     1119.97     12.91 o
   2   0   8     1056.49     1011.07     11.40 o
   3   0   8       91.81      124.41      5.81 o
   4   0   8     6397.11     6602.96     58.79 o
   5   0   8    18389.96    18431.00    184.18 o
   6   0   8      451.51      547.82     10.02 o
   7   0   8     6908.23     7175.59     62.64 o
   8   0   8      671.47      790.24     11.65 o
   9   0   8     1339.60     1325.49     17.61 o
  10   0   8      694.46      805.20     12.97 o
  11   0   8      250.61      205.65      8.05 o
  12   0   8     1753.13     1676.86     22.15 o
  13   0   8        7.74        0.69      4.24 o
  14   0   8     1234.94     1154.51     16.95 o
  15   0   8        2.92       -3.73      3.73 o
  16   0   8        0.74       -4.09      4.09 o
  17   0   8       75.37       71.26      6.10 o
  18   0   8     1062.51      997.00     18.10 o
  19   0   8      555.05      523.40     13.34 o
  20   0   8       72.60       71.89      7.68 o
  21   0   8      462.92      501.10     16.84 o
  22   0   8       44.87       57.19      8.45 o
  23   0   8       22.69       23.22     13.84 o
  24   0   8      201.65      221.56     18.36 o
  25   0   8      758.49      784.87     36.57 o
  26   0   8        1.26       11.22     14.64 o
  27   0   8      478.00      465.53     32.18 o
   1   1   8      432.24      517.84      5.42 o
   2   1   8     1757.06     1940.95     15.63 o
   3   1   8       61.43       11.06      1.71 o
   4   1   8     4305.74     4523.16     30.22 o
   5   1   8     1597.49     1813.14     14.73 o
   6   1   8      184.70      204.97      4.19 o
   7   1   8     1448.14     1461.62     12.56 o
   8   1   8     1390.02     1620.86     14.69 o
   9   1   8      634.49      544.82      6.86 o
  10   1   8      512.27      588.60      7.45 o
  11   1   8     1131.85     1202.86     11.77 o
  12   1   8      878.69      907.27     10.11 o
  13   1   8     1206.84     1177.80     12.53 o
  14   1   8      854.61      902.02     10.90 o
  15   1   8        0.20       -2.58      2.58 o
  16   1   8        1.23       -2.74      2.74 o
  17   1   8     1163.95     1062.40     12.87 o
  18   1   8        6.25        2.12      3.61 o
  19   1   8        0.34       -3.67      3.67 o
  20   1   8      294.86      287.38      8.48 o
  21   1   8       17.57       10.03      4.93 o
  22   1   8        0.89        2.46      5.59 o
  23   1   8      121.50      109.76      9.37 o
  24   1   8        3.08        5.66      7.02 o
  25   1   8      161.92      174.93     13.63 o
  26   1   8       32.35       21.38     10.49 o
  27   1   8      329.36      346.52     18.51 o
   0   2   8     2858.73     2974.46     32.99 o
   1   2   8     1101.01     1169.72     10.08 o
   2   2   8        0.48       -1.39      1.39 o
   3   2   8       33.52       52.04      2.03 o
   4   2   8      117.93      102.23      2.68 o
   5   2   8     1830.23     1964.10     15.84 o
   6   2   8      382.75      350.38      5.15 o
   7   2   8      413.33      431.01      6.18 o
   8   2   8      725.14      706.49      7.91 o
   9   2   8       12.04        6.47      1.89 o
  10   2   8      184.34      196.67      4.09 o
  11   2   8      441.85      476.31      6.53 o
  12   2   8      644.89      606.97      9.00 o
  13   2   8       80.88       80.69      3.55 o
  14   2   8       99.01      101.64      4.27 o
  15   2   8      118.03      108.02      4.64 o
  16   2   8      163.47      149.66      5.30 o
  17   2   8       20.88       12.20      4.09 o
  18   2   8      112.42      107.19      6.88 o
  19   2   8        5.54       -0.97      4.61 o
  20   2   8       45.29       34.10      6.60 o
  21   2   8       33.51       27.64      6.76 o
  22   2   8       46.23       30.83      7.16 o
  23   2   8       51.47       32.25      7.49 o
  24   2   8       79.36       77.37      9.30 o
  25   2   8       15.03       19.02      8.94 o
  26   2   8       14.59       14.07      9.08 o
   1   3   8      136.25      113.42      2.98 o
   2   3   8      554.70      622.18      6.60 o
   3   3   8      419.13      405.16      5.42 o
   4   3   8      227.78      257.68      4.54 o
   5   3   8      463.84      494.81      6.80 o
   6   3   8       27.60       29.11      2.10 o
   7   3   8      319.94      322.40      5.03 o
   8   3   8     1336.00     1368.78     12.28 o
   9   3   8       27.18       21.46      2.45 o
  10   3   8      259.47      247.72      5.04 o
  11   3   8       13.94       -0.26      2.48 o
  12   3   8      137.93      125.46      4.58 o
  13   3   8     1793.28     1785.57     20.45 o
  14   3   8        3.56        1.12      2.97 o
  15   3   8      325.75      342.89      7.86 o
  16   3   8      101.69       94.35      5.88 o
  17   3   8      350.37      363.80     10.18 o
  18   3   8        2.70       -5.15      5.15 o
  19   3   8      105.32      102.39      8.11 o
  20   3   8       47.59       32.60      7.02 o
  21   3   8      111.81       91.88      8.58 o
  22   3   8       46.60       40.33      7.99 o
  23   3   8       24.43       25.43      8.54 o
  24   3   8      130.58      144.50     11.99 o
  25   3   8       49.51       47.18     10.08 o
   0   4   8        4.16        0.04      2.34 o
   1   4   8       58.81       58.12      2.76 o
   2   4   8      304.58      294.62      4.84 o
   3   4   8       23.22       22.20      2.35 o
   4   4   8      603.79      570.26      7.95 o
   5   4   8     2661.11     2670.05     22.17 o
   6   4   8       59.13       73.10      3.20 o
   7   4   8     1626.34     1544.61     14.41 o
   8   4   8      149.01      145.86      4.38 o
   9   4   8     1020.40      974.69     14.14 o
  10   4   8     1154.07     1139.74     18.85 o
  11   4   8      110.03      126.16      6.63 o
  12   4   8      216.17      191.71      7.53 o
  13   4   8        0.59        0.15      4.35 o
  14   4   8       32.63       35.52      5.23 o
  15   4   8        5.73       -4.02      4.58 o
  16   4   8      179.72      173.76      9.40 o
  17   4   8       37.63       37.57      7.08 o
  18   4   8       24.42       24.67      6.83 o
  19   4   8       79.65       79.95      8.87 o
  20   4   8        0.07       -4.98      6.53 o
  21   4   8      105.35      106.55      9.66 o
  22   4   8       64.66       80.52      9.62 o
  23   4   8       90.08      102.10     10.83 o
  24   4   8        0.15        2.53      8.28 o
   1   5   8       75.39       77.42      3.73 o
   2   5   8      983.70      961.60     11.39 o
   3   5   8      610.32      658.60      9.54 o
   4   5   8      376.08      344.07      7.06 o
   5   5   8      312.96      290.88     10.92 o
   6   5   8      175.53      165.20      5.50 o
   7   5   8       22.46       21.46      3.71 o
   8   5   8       45.33       48.34      5.12 o
   9   5   8      312.95      318.36     13.16 o
  10   5   8      174.37      188.79      7.89 o
  11   5   8      190.38      180.59      8.59 o
  12   5   8       72.48       54.93      5.82 o
  13   5   8      247.15      244.85      9.39 o
  14   5   8       16.33        5.80      5.69 o
  15   5   8        4.52        0.96      5.69 o
  16   5   8       32.91       19.72      6.35 o
  17   5   8       87.73       83.81      8.09 o
  18   5   8        0.80       -0.59      6.30 o
  19   5   8       33.16       31.95      7.71 o
  20   5   8       15.64       14.89      7.61 o
  21   5   8        7.75       -7.46      7.57 o
  22   5   8       81.63       88.26     10.13 o
   0   6   8      469.73      483.28     16.51 o
   1   6   8        0.21       -2.03      4.01 o
   2   6   8      193.33      199.54      7.93 o
   3   6   8        7.87       -4.12      6.18 o
   4   6   8       25.43       29.58      4.96 o
   5   6   8       21.94       12.87      4.86 o
   6   6   8       96.34      102.42      6.78 o
   7   6   8        1.14        4.72      5.36 o
   8   6   8      113.02       98.95      8.56 o
   9   6   8      138.55      138.11      7.05 o
  10   6   8       19.90       18.79      5.16 o
  11   6   8       11.34        2.00      5.27 o
  12   6   8        0.37       -0.47      4.76 o
  13   6   8       20.62       10.86      7.09 o
  14   6   8       79.42       67.06      7.11 o
  15   6   8        6.85        5.37      5.87 o
  16   6   8       26.97       24.54      6.90 o
  17   6   8       22.22       28.47      7.24 o
  18   6   8        7.47        1.71      7.24 o
  19   6   8        1.78       -0.07      7.27 o
   1   7   8      100.40      113.91     12.88 o
   2   7   8      159.81      172.75      8.30 o
   3   7   8       82.86       59.82      6.57 o
   4   7   8        5.59       -3.04      5.66 o
   5   7   8      152.87      164.64      9.54 o
   6   7   8      139.62      156.57      9.80 o
   7   7   8       26.97       18.31      6.84 o
   8   7   8        8.41        6.68      6.71 o
   9   7   8        3.06        1.78      6.72 o
  10   7   8        1.47       -5.46      7.61 o
  11   7   8        8.29        0.58      5.74 o
  12   7   8       57.09       51.92      7.51 o
  13   7   8      251.14      264.28     12.07 o
  14   7   8       17.04       14.33      7.27 o
  15   7   8      170.55      199.37     11.69 o
   0   8   8      172.25      190.22     13.59 o
   1   8   8        0.05        5.83     10.49 o
   2   8   8        1.59       -9.31      9.31 o
   3   8   8       20.54       14.31     12.67 o
   4   8   8       10.05      -11.58     11.58 o
   5   8   8      163.77      190.31     11.91 o
   6   8   8       13.01       13.02      7.09 o
   7   8   8       85.89      102.02      9.52 o
   8   8   8        1.10       -5.00      8.16 o
   1   1   9     9475.95     9840.33     81.96 o
   2   1   9      705.74      814.76      8.33 o
   3   1   9      839.86      811.23      8.43 o
   4   1   9     8626.55     8841.60     62.13 o
   5   1   9       43.96       34.51      2.26 o
   6   1   9     5366.10     5417.31     39.73 o
   7   1   9       87.50       75.58      3.06 o
   8   1   9      125.78      151.28      4.56 o
   9   1   9       46.29       40.96      2.76 o
  10   1   9      549.72      521.90      7.18 o
  11   1   9      230.99      254.09      5.33 o
  12   1   9     1536.81     1622.25     15.99 o
  13   1   9      201.13      245.40      5.69 o
  14   1   9       76.48       77.30      3.99 o
  15   1   9       27.16       18.24      3.26 o
  16   1   9      108.03       94.37      4.71 o
  17   1   9      170.17      165.04      6.03 o
  18   1   9        2.15        6.13      3.81 o
  19   1   9       94.33       84.68      5.41 o
  20   1   9      538.03      538.07     12.02 o
  21   1   9        0.26       -4.50      4.83 o
  22   1   9      237.26      225.82     10.51 o
  23   1   9        0.62       -1.78      6.66 o
  24   1   9       41.23       45.14      8.49 o
  25   1   9       75.81       65.01     11.13 o
  26   1   9      287.15      325.89     17.56 o
  27   1   9        6.07       29.75     14.14 o
   0   2   9     5024.75     6127.99     69.64 o
   1   2   9     4722.47     4876.31     36.84 o
   2   2   9     2668.19     2696.13     22.91 o
   3   2   9        0.39        4.84      1.63 o
   4   2   9     1193.24     1232.11     10.65 o
   5   2   9     1652.51     1686.69     15.91 o
   6   2   9      550.90      654.73      8.49 o
   7   2   9     1120.39     1197.64     11.41 o
   8   2   9      378.98      341.79      5.60 o
   9   2   9       82.73       60.00      2.86 o
  10   2   9      457.62      448.93      6.90 o
  11   2   9      153.12      166.46      4.15 o
  12   2   9       82.89       78.57      3.46 o
  13   2   9       76.83       79.76      3.75 o
  14   2   9      181.06      147.10      5.03 o
  15   2   9      287.04      266.39      6.66 o
  16   2   9     1673.96     1592.53     19.06 o
  17   2   9       30.26       24.91      4.48 o
  18   2   9     1104.01     1098.59     15.78 o
  19   2   9      119.54      100.22      7.20 o
  20   2   9      191.96      205.20      9.76 o
  21   2   9        3.78       -5.71      5.71 o
  22   2   9        0.75       -6.19      6.19 o
  23   2   9       90.17       76.80      8.50 o
  24   2   9       29.73       23.34      9.00 o
  25   2   9       61.16       55.30     10.12 o
  26   2   9       40.42       57.26     11.90 o
   1   3   9      863.74      823.62      8.04 o
   2   3   9     2211.38     2139.09     15.70 o
   3   3   9      368.06      388.46      5.01 o
   4   3   9      966.95     1021.71      9.02 o
   5   3   9     2013.80     1980.57     19.30 o
   6   3   9        2.29       -1.93      1.93 o
   7   3   9      146.68      150.07      3.85 o
   8   3   9      162.75      133.94      4.01 o
   9   3   9      465.90      461.38      6.70 o
  10   3   9     1758.34     1763.32     15.17 o
  11   3   9       18.04       16.21      2.96 o
  12   3   9        5.43       -2.35      3.15 o
  13   3   9       75.83       71.01      4.94 o
  14   3   9      178.93      178.91      5.64 o
  15   3   9      248.70      243.86      8.08 o
  16   3   9        1.04       -4.11      4.11 o
  17   3   9       26.11       23.42      5.23 o
  18   3   9        0.46       -5.21      5.21 o
  19   3   9        0.13       -5.54      5.62 o
  20   3   9       57.57       38.67      7.18 o
  21   3   9       67.00       63.14      8.18 o
  22   3   9      248.00      258.16     11.99 o
  23   3   9       82.00       81.76      9.96 o
  24   3   9      110.33       99.96     10.75 o
  25   3   9       42.20       52.80     11.12 o
   0   4   9      930.99      926.40     17.68 o
   1   4   9      230.81      228.56      7.40 o
   2   4   9      349.34      330.02      5.86 o
   3   4   9        1.08        1.64      2.03 o
   4   4   9      467.81      485.60      6.82 o
   5   4   9      485.10      424.00      6.61 o
   6   4   9       67.43       65.89      3.37 o
   7   4   9        8.26        1.94      2.51 o
   8   4   9      754.01      737.27     10.85 o
   9   4   9      239.52      210.93      6.65 o
  10   4   9      581.59      533.53     11.67 o
  11   4   9       11.53        5.45      4.72 o
  12   4   9      149.52      120.09      6.37 o
  13   4   9      453.43      477.39     14.14 o
  14   4   9        9.14        6.98      4.68 o
  15   4   9       49.95       40.64      5.74 o
  16   4   9      670.64      643.46     16.27 o
  17   4   9        5.70       12.04      8.46 o
  18   4   9       68.74       50.73      7.73 o
  19   4   9        0.08       -6.15      6.15 o
  20   4   9       20.48       27.36      7.55 o
  21   4   9       18.21       14.52      7.65 o
  22   4   9       81.63       76.39      9.69 o
  23   4   9       56.93       57.04      9.71 o
  24   4   9       37.20       47.69      9.74 o
   1   5   9        3.01       -2.87      2.87 o
   2   5   9     1782.45     1756.00     20.87 o
   3   5   9      167.96      185.42      6.51 o
   4   5   9      562.16      543.19      9.51 o
   5   5   9      896.26      881.35     13.89 o
   6   5   9       51.23       49.07      4.29 o
   7   5   9      694.39      693.75     11.84 o
   8   5   9      977.48      940.32     17.38 o
   9   5   9      356.87      381.73     11.17 o
  10   5   9      315.27      332.58     10.35 o
  11   5   9        0.46        2.20      5.32 o
  12   5   9        0.05       -4.60      4.60 o
  13   5   9        4.25        1.44      4.99 o
  14   5   9      160.66      164.93      8.80 o
  15   5   9        0.14       -5.15      5.44 o
  16   5   9        0.04       -5.84      5.84 o
  17   5   9       41.34       37.18      7.14 o
  18   5   9      202.91      184.80     10.56 o
  19   5   9       48.83       54.69      8.29 o
  20   5   9       95.11      106.46     11.94 o
  21   5   9       14.85        8.49      7.97 o
   0   6   9      698.66      721.31     37.68 o
   1   6   9        3.79       -0.16      3.59 o
   2   6   9       33.30       38.43      5.22 o
   3   6   9        0.39       -0.19      5.07 o
   4   6   9      181.20      195.20      8.66 o
   5   6   9      102.37      119.04      6.98 o
   6   6   9      106.20      116.79      9.16 o
   7   6   9        4.19        8.88      6.04 o
   8   6   9      104.54      112.89      7.35 o
   9   6   9      179.65      163.94      7.89 o
  10   6   9       84.28       84.94      6.73 o
  11   6   9       16.74       13.65      5.57 o
  12   6   9       56.65       59.13      6.33 o
  13   6   9       65.71       60.55      6.86 o
  14   6   9      242.34      272.01     10.87 o
  15   6   9        5.38        5.34      6.12 o
  16   6   9       68.46       67.26      7.80 o
  17   6   9       31.13       34.69      7.56 o
  18   6   9      549.09      597.32     17.18 o
  19   6   9       36.20       38.49     21.30 o
   1   7   9       90.43       93.44      6.35 o
   2   7   9        9.56        4.07      5.87 o
   3   7   9        9.89       -1.28      5.33 o
   4   7   9       60.11       68.07      8.63 o
   5   7   9        0.26       -5.81      5.81 o
   6   7   9      113.40      119.90     10.67 o
   7   7   9       37.94       27.78      7.36 o
   8   7   9        3.44       -6.53      6.53 o
   9   7   9        0.01        6.49      7.02 o
  10   7   9       20.43       27.74      7.96 o
  11   7   9       38.67       18.25      7.09 o
  12   7   9       14.12       13.42      6.62 o
  13   7   9        5.34        6.32      6.78 o
  14   7   9        0.64        3.36      7.14 o
   0   8   9        6.00       -2.96      7.85 o
   1   8   9        8.53        9.14      6.54 o
   2   8   9        3.37       -9.00      9.99 o
   3   8   9       12.24      -10.19     10.19 o
   4   8   9       37.45       33.64     16.98 o
   5   8   9       32.36       17.84     23.80 o
   6   8   9        0.18        0.36      6.93 o
   7   8   9       37.02       45.08      8.52 o
   0   0  10      309.10      281.19      8.93 o
   1   0  10     1402.48     1367.09     17.88 o
   2   0  10      194.11      286.36      7.81 o
   3   0  10     5029.53     5066.22     50.84 o
   4   0  10     3889.39     3988.20     53.48 o
   5   0  10     1453.65     1375.48     17.49 o
   6   0  10      155.50      156.08      5.29 o
   7   0  10      131.45       99.52      8.24 o
   8   0  10       90.90       54.56      4.35 o
   9   0  10     1976.55     1867.96     26.08 o
  10   0  10      125.91      188.97      7.08 o
  11   0  10     7545.21     7436.99     74.92 o
  12   0  10     1390.75     1472.68     20.77 o
  13   0  10      190.43      219.10      9.39 o
  14   0  10        0.20       -3.74      3.74 o
  15   0  10      160.03      193.40      7.82 o
  16   0  10      299.23      302.89      9.75 o
  17   0  10      130.05       97.28      7.09 o
  18   0  10     1043.03     1005.59     19.56 o
  19   0  10     1338.77     1282.04     25.69 o
  20   0  10        8.60       -1.74      6.28 o
  21   0  10        7.34        6.54      6.89 o
  22   0  10      247.42      225.90     15.16 o
  23   0  10      283.04      311.68     17.29 o
  24   0  10        0.80       11.70     16.44 o
  25   0  10      175.44      149.71     20.98 o
  26   0  10      201.38      279.08     87.93 o
  27   0  10        2.32        9.57     17.51 o
   1   1  10     2387.41     2461.77     21.10 o
   2   1  10     2198.68     2554.43     21.05 o
   3   1  10      909.07      977.10     10.49 o
   4   1  10      540.46      683.14      9.02 o
   5   1  10     5653.72     5707.93     43.21 o
   6   1  10     2414.72     2213.11     18.67 o
   7   1  10      605.71      708.41      8.88 o
   8   1  10     1225.92     1217.93     12.34 o
   9   1  10      532.13      613.61     10.94 o
  10   1  10      828.63      803.00      9.21 o
  11   1  10      205.26      190.44      4.89 o
  12   1  10      167.81      167.41      5.03 o
  13   1  10      270.38      240.29      5.73 o
  14   1  10        2.97       -2.86      2.86 o
  15   1  10      524.32      484.44      8.77 o
  16   1  10      191.75      194.44      5.99 o
  17   1  10      295.58      279.20      7.33 o
  18   1  10       12.70        6.69      3.89 o
  19   1  10      590.30      590.44     11.98 o
  20   1  10      276.63      295.06      9.41 o
  21   1  10       35.69       35.86      6.02 o
  22   1  10        1.17        1.48      6.17 o
  23   1  10       84.30       89.71     10.60 o
  24   1  10      219.56      269.81     14.16 o
  25   1  10       64.38       60.03     11.31 o
  26   1  10      184.83      203.15     15.20 o
  27   1  10       57.39       39.21     25.82 o
   0   2  10      285.64      322.02      8.29 o
   1   2  10     2146.52     2283.21     20.21 o
   2   2  10     2649.69     2753.39     21.72 o
   3   2  10      262.25      288.21      4.83 o
   4   2  10        2.45        1.95      1.46 o
   5   2  10      532.60      573.28      7.93 o
   6   2  10     1225.52     1251.74     12.25 o
   7   2  10       30.14       51.31      2.63 o
   8   2  10     2527.13     2543.29     20.04 o
   9   2  10      204.90      210.78      4.85 o
  10   2  10      105.67      112.93      4.86 o
  11   2  10       35.49       31.23      2.83 o
  12   2  10      565.91      545.91      8.10 o
  13   2  10       49.94       41.17      3.51 o
  14   2  10       14.86       10.71      3.29 o
  15   2  10        9.68       -1.00      3.53 o
  16   2  10        1.70        5.01      4.06 o
  17   2  10        4.11       -0.93      3.99 o
  18   2  10       25.82       23.19      5.14 o
  19   2  10       37.56       20.48      5.81 o
  20   2  10      360.37      370.56     12.24 o
  21   2  10        1.96        2.68      6.01 o
  22   2  10        1.36        2.12      6.37 o
  23   2  10       19.82       23.29      9.43 o
  24   2  10      102.86       95.70     10.70 o
  25   2  10        0.15       13.55      8.99 o
  26   2  10      174.04      190.71     15.05 o
   1   3  10       74.31       49.14      2.29 o
   2   3  10      116.30      129.98      3.03 o
   3   3  10      139.90      121.32      3.04 o
   4   3  10      659.26      648.25      7.54 o
   5   3  10     1943.04     1992.97     16.31 o
   6   3  10      978.42      960.71     10.19 o
   7   3  10        4.15        2.85      2.25 o
   8   3  10       35.47       32.79      2.81 o
   9   3  10       68.68       48.34      3.16 o
  10   3  10        1.66       -0.81      2.57 o
  11   3  10      449.28      434.87      8.65 o
  12   3  10       56.46       67.06      4.83 o
  13   3  10      101.50       98.61      5.49 o
  14   3  10      499.26      499.70     10.37 o
  15   3  10       52.14       59.09      5.82 o
  16   3  10       26.53       30.74      5.44 o
  17   3  10       55.92       55.11      7.14 o
  18   3  10      133.66      134.58      8.63 o
  19   3  10      235.68      227.54     10.54 o
  20   3  10      115.45      112.96      8.89 o
  21   3  10      125.40      124.41      9.64 o
  22   3  10      122.65      132.56     10.19 o
  23   3  10      154.95      180.17     12.03 o
  24   3  10        9.62       10.66      8.81 o
  25   3  10       20.33       21.48     10.20 o
   0   4  10        3.73        2.13      3.32 o
   1   4  10       53.01       49.97      2.97 o
   2   4  10      522.82      541.91      8.08 o
   3   4  10      671.02      627.82      7.64 o
   4   4  10        1.70       -1.34      2.23 o
   5   4  10      112.61      108.96      3.83 o
   6   4  10      120.72      113.49      4.18 o
   7   4  10      866.13      872.14     11.33 o
   8   4  10      122.81      100.49      4.98 o
   9   4  10     1912.10     1850.90     23.06 o
  10   4  10        0.61       -2.11      4.55 o
  11   4  10      711.16      689.66     13.71 o
  12   4  10       56.59       47.48      5.84 o
  13   4  10        4.63       -2.22      4.42 o
  14   4  10      328.25      282.19      9.57 o
  15   4  10       45.35       32.79      6.43 o
  16   4  10      656.34      652.37     16.63 o
  17   4  10      152.94      189.16     10.25 o
  18   4  10       18.02       20.67      7.04 o
  19   4  10       51.63       43.64      7.75 o
  20   4  10        4.00       -6.40      6.40 o
  21   4  10       41.76       21.91      8.08 o
  22   4  10        7.27       -4.87      7.35 o
  23   4  10      262.46      290.10     14.45 o
   1   5  10        7.39        1.18      4.34 o
   2   5  10       98.12       90.39      4.59 o
   3   5  10      860.02      823.72     12.48 o
   4   5  10     1269.80     1256.28     17.61 o
   5   5  10        1.96       -0.30      3.38 o
   6   5  10       32.73       27.49      4.56 o
   7   5  10       34.77       33.12      4.82 o
   8   5  10       25.71       27.58      5.37 o
   9   5  10        9.59       10.11      5.32 o
  10   5  10      940.05      985.30     17.88 o
  11   5  10      230.20      211.01      9.66 o
  12   5  10       10.74       -2.10      5.54 o
  13   5  10       18.40       12.08      6.96 o
  14   5  10        0.10       -4.04      5.52 o
  15   5  10      213.30      221.15     10.25 o
  16   5  10       46.48       43.73      7.15 o
  17   5  10       15.27       -6.14      6.15 o
  18   5  10        0.03       -6.14      6.14 o
  19   5  10       54.31       53.40      8.38 o
  20   5  10       25.73       36.59      8.26 o
  21   5  10       88.57      102.54     10.32 o
   0   6  10      749.92      753.04     20.77 o
   1   6  10      160.39      150.94      6.66 o
   2   6  10        2.58       -1.40      4.51 o
   3   6  10       10.20        8.99      6.15 o
   4   6  10       17.24        6.12      5.10 o
   5   6  10        8.62       12.02      7.17 o
   6   6  10      271.48      262.40     11.85 o
   7   6  10      355.65      321.31     12.48 o
   8   6  10       80.96       85.91      6.15 o
   9   6  10       32.27       26.89      7.02 o
  10   6  10        6.70        2.36      5.21 o
  11   6  10       21.22       19.22      6.23 o
  12   6  10       40.20       19.85      5.71 o
  13   6  10       31.06       25.20      6.33 o
  14   6  10      216.31      215.38     12.44 o
  15   6  10       28.98       15.18      6.41 o
  16   6  10       31.75       28.60      7.22 o
  17   6  10        0.01        8.11      6.76 o
  18   6  10        2.27       -4.05      7.20 o
   1   7  10        2.88        2.75      4.06 o
   2   7  10        0.21        1.87      5.17 o
   3   7  10      207.51      188.85     11.67 o
   4   7  10       52.26       46.29      8.94 o
   5   7  10        0.01       -3.81      6.61 o
   6   7  10      137.09      167.34     12.33 o
   7   7  10        3.81       -0.84      6.61 o
   8   7  10       16.03       26.55      8.19 o
   9   7  10       48.99       37.36      8.40 o
  10   7  10        3.97       -7.26      7.26 o
  11   7  10      107.59      115.19     13.93 o
  12   7  10       13.95       -3.39      6.22 o
  13   7  10       13.03        9.57      7.19 o
  14   7  10        2.94        4.21      7.22 o
   0   8  10      176.25      188.53     24.37 o
   1   8  10        8.91        4.63      7.22 o
   2   8  10       39.84       68.26     13.30 o
   3   8  10       13.70        3.11     23.59 o
   4   8  10        0.02        0.02     10.95 o
   5   8  10       29.84       28.33     12.51 o
   6   8  10        0.72        5.83      9.48 o
   1   1  11      164.54      137.75      5.60 o
   2   1  11      443.27      474.35      6.86 o
   3   1  11     2505.18     2506.65     21.91 o
   4   1  11     1180.96     1155.14     12.21 o
   5   1  11       12.77        4.41      2.24 o
   6   1  11      332.35      286.39      5.81 o
   7   1  11     1383.34     1503.56     14.84 o
   8   1  11     2193.28     2096.94     18.59 o
   9   1  11        3.45       -0.61      2.55 o
  10   1  11      264.38      243.03      5.29 o
  11   1  11      277.31      284.29      6.19 o
  12   1  11        6.22        3.62      2.94 o
  13   1  11     1424.90     1362.18     15.29 o
  14   1  11       93.42       88.92      4.51 o
  15   1  11      233.26      253.63      6.71 o
  16   1  11        0.06       -3.47      3.47 o
  17   1  11       10.64       -3.60      3.60 o
  18   1  11       83.59       75.60      5.20 o
  19   1  11      362.60      367.27     10.28 o
  20   1  11       23.38       13.08      5.10 o
  21   1  11        5.01       -5.52      5.52 o
  22   1  11      100.14       94.19      9.13 o
  23   1  11        7.13        0.98      7.04 o
  24   1  11        0.74       -8.28      8.28 o
  25   1  11        9.27       -5.55     11.77 o
  26   1  11        0.25       -1.03     10.50 o
   0   2  11     5064.26     5251.48     61.02 o
   1   2  11      702.07      736.99      9.81 o
   2   2  11      308.53      344.54      5.68 o
   3   2  11      477.10      416.92      6.23 o
   4   2  11       53.30       43.12      2.61 o
   5   2  11      404.29      448.24      6.81 o
   6   2  11       25.93       17.78      2.48 o
   7   2  11      938.38      847.29     10.15 o
   8   2  11     2020.08     1952.71     16.55 o
   9   2  11     3719.56     3596.51     28.02 o
  10   2  11       15.69       16.52      3.04 o
  11   2  11     2881.15     2917.42     24.19 o
  12   2  11       12.89        7.55      2.86 o
  13   2  11      212.51      174.35      5.45 o
  14   2  11      277.42      236.13      6.54 o
  15   2  11      205.10      194.87      6.89 o
  16   2  11      740.76      736.89     12.82 o
  17   2  11       12.05        6.97      4.37 o
  18   2  11       84.97       79.36      6.35 o
  19   2  11      202.39      203.33      9.60 o
  20   2  11      738.63      685.75     16.49 o
  21   2  11      415.06      454.37     14.11 o
  22   2  11      161.89      164.72     10.01 o
  23   2  11      474.88      548.86     18.44 o
  24   2  11       14.75       13.07      8.78 o
  25   2  11      195.89      197.95     13.42 o
  26   2  11       27.30       38.58     12.99 o
   1   3  11       99.05      106.50      3.10 o
   2   3  11        1.10       -1.50      1.70 o
   3   3  11       59.88       62.64      2.65 o
   4   3  11        3.19        0.54      1.89 o
   5   3  11      221.05      212.62      4.51 o
   6   3  11     1102.96     1091.52     10.76 o
   7   3  11      352.30      348.56      6.10 o
   8   3  11     1202.75     1238.69     12.46 o
   9   3  11      857.73      813.12      9.83 o
  10   3  11      362.55      400.86      8.72 o
  11   3  11        0.74       -3.84      3.84 o
  12   3  11        2.93       -4.03      4.03 o
  13   3  11      142.92      125.69      6.14 o
  14   3  11       18.41       22.82      4.82 o
  15   3  11      282.77      263.37     10.24 o
  16   3  11        1.04       -3.98      4.98 o
  17   3  11        0.31       -5.19      5.19 o
  18   3  11       28.44       21.85      6.40 o
  19   3  11       35.69       34.23      8.70 o
  20   3  11       15.58       14.61      7.09 o
  21   3  11       27.63       22.76      7.43 o
  22   3  11       21.97       15.98      7.52 o
  23   3  11       13.44       10.01      8.45 o
  24   3  11        0.86       -3.97      9.30 o
   0   4  11      464.89      461.06     10.47 o
   1   4  11      676.75      681.19      8.83 o
   2   4  11       56.61       52.82      3.34 o
   3   4  11        6.61        1.00      2.36 o
   4   4  11       37.97       32.57      3.02 o
   5   4  11     1288.33     1264.60     14.77 o
   6   4  11      752.21      726.85     10.86 o
   7   4  11     1265.20     1189.47     14.90 o
   8   4  11       42.10       37.98      4.97 o
   9   4  11      100.01      104.39      6.72 o
  10   4  11       22.18       21.30      5.15 o
  11   4  11      850.65      866.81     15.96 o
  12   4  11       80.26       83.98      6.91 o
  13   4  11       61.84       55.48      5.95 o
  14   4  11       12.75        5.68      5.24 o
  15   4  11       20.15       10.40      6.02 o
  16   4  11       15.29       15.29      6.55 o
  17   4  11      138.24      137.70      9.40 o
  18   4  11        1.23       -3.23      6.31 o
  19   4  11        0.00        0.04      6.66 o
  20   4  11        5.99       15.32      7.45 o
  21   4  11        8.32       -6.39      7.23 o
  22   4  11       98.21      107.30     10.61 o
  23   4  11        0.01       10.57      8.59 o
   1   5  11     1346.19     1293.79     21.96 o
   2   5  11       50.73       56.83      4.83 o
   3   5  11       70.66       85.52      5.37 o
   4   5  11      584.33      544.04     11.31 o
   5   5  11      260.26      266.95      9.96 o
   6   5  11      182.06      163.33      7.40 o
   7   5  11      362.85      366.41     11.09 o
   8   5  11        1.01       -0.77      4.93 o
   9   5  11      178.09      189.72      9.12 o
  10   5  11       20.51       27.58      6.14 o
  11   5  11      546.32      499.56     13.92 o
  12   5  11      130.33      113.36      8.22 o
  13   5  11       53.14       55.56      6.77 o
  14   5  11       15.94        8.25      5.99 o
  15   5  11      306.78      322.58     12.18 o
  16   5  11        0.13       -6.07      6.07 o
  17   5  11      110.22      129.55      9.53 o
  18   5  11       25.03       13.74      7.18 o
  19   5  11       10.05        6.93      7.32 o
  20   5  11       90.14       97.54      9.91 o
  21   5  11      108.40      109.39     10.61 o
   0   6  11      439.48      423.99     13.77 o
   1   6  11       34.72       39.54      4.94 o
   2   6  11        5.60        4.88      4.19 o
   3   6  11        6.37       -0.99      3.92 o
   4   6  11        0.04        2.87      5.11 o
   5   6  11      160.11      173.20      8.92 o
   6   6  11       15.99        5.22      5.29 o
   7   6  11      382.16      390.64     11.11 o
   8   6  11        7.04       13.50      5.12 o
   9   6  11      215.21      221.30      9.37 o
  10   6  11      149.67      143.42      8.22 o
  11   6  11      256.66      284.35     13.94 o
  12   6  11        2.84       -6.01      6.01 o
  13   6  11       29.12       25.04      6.40 o
  14   6  11       84.71       89.23      8.17 o
  15   6  11       11.58        8.75      6.58 o
  16   6  11       94.00       87.32      8.51 o
  17   6  11        0.17       12.32      7.22 o
  18   6  11       61.32       61.25      8.75 o
   1   7  11       59.34       61.30      6.37 o
   2   7  11       53.39       54.69      8.11 o
   3   7  11        5.30       -1.01      6.99 o
   4   7  11       36.44       31.69      8.14 o
   5   7  11        5.36        7.71      6.91 o
   6   7  11       19.65       20.37      7.26 o
   7   7  11        1.81       -3.48     10.03 o
   8   7  11        1.77        6.19      7.29 o
   9   7  11        4.35       -4.05      9.86 o
  10   7  11        1.17       -6.54      7.85 o
  11   7  11       74.40       90.76     13.46 o
  12   7  11       14.52       -0.71      6.86 o
  13   7  11       16.08        7.04      7.41 o
   0   8  11       12.46       52.18     19.31 o
   1   8  11       29.85       28.45     12.75 o
   2   8  11        8.04       14.80      7.50 o
   3   8  11        8.19       -6.13      7.00 o
   4   8  11        0.16        5.25     12.03 o
   0   0  12    14747.58    15337.63    236.44 o
   1   0  12      414.57      394.98     10.61 o
   2   0  12      291.95      262.50      8.73 o
   3   0  12     1763.98     1881.84     28.51 o
   4   0  12     2178.44     1984.23     25.27 o
   5   0  12      258.70      221.04      7.14 o
   6   0  12       49.77       56.45      4.82 o
   7   0  12      222.75      217.09      7.88 o
   8   0  12       13.73       14.83      4.39 o
   9   0  12      404.35      355.10      9.81 o
  10   0  12     1086.50     1084.56     18.04 o
  11   0  12     2753.31     2829.01     35.91 o
  12   0  12     1866.85     1904.41     27.13 o
  13   0  12        0.67       -1.17      4.85 o
  14   0  12      647.32      633.82     15.34 o
  15   0  12        3.27       -0.23      5.12 o
  16   0  12     1513.63     1504.15     27.74 o
  17   0  12      492.37      463.04     12.58 o
  18   0  12     1326.00     1350.01     24.02 o
  19   0  12      256.42      295.75     12.63 o
  20   0  12       34.05       32.08      7.49 o
  21   0  12      117.38      112.98     11.04 o
  22   0  12       25.20       14.13      9.70 o
  23   0  12        0.28        0.11     11.08 o
  24   0  12       25.23       17.06     12.45 o
  25   0  12      475.81      551.89     34.90 o
  26   0  12      193.71      224.11     25.84 o
   1   1  12      159.49      227.55      5.22 o
   2   1  12     1706.36     1702.52     16.95 o
   3   1  12     1010.77     1077.98     11.83 o
   4   1  12      624.97      617.83      8.42 o
   5   1  12      129.45      133.55      4.32 o
   6   1  12     1108.52     1093.91     12.04 o
   7   1  12      570.84      517.58      8.18 o
   8   1  12     3340.90     3120.98     27.69 o
   9   1  12     1836.56     1813.28     20.57 o
  10   1  12      279.41      263.71      6.24 o
  11   1  12        1.39       -1.92      2.83 o
  12   1  12     1604.33     1497.00     15.75 o
  13   1  12       20.61       19.72      3.74 o
  14   1  12      499.75      401.33      8.54 o
  15   1  12      539.50      454.48      9.19 o
  16   1  12      154.22      130.49      5.92 o
  17   1  12       51.11       40.89      4.71 o
  18   1  12      155.65      121.24      6.23 o
  19   1  12        3.77        0.79      4.70 o
  20   1  12       72.45       69.67      7.05 o
  21   1  12      296.06      300.29     16.63 o
  22   1  12      122.25      168.44     10.74 o
  23   1  12        7.29       -4.19      7.37 o
  24   1  12      294.06      352.21     17.70 o
  25   1  12        2.59        4.95      9.74 o
  26   1  12      200.12      222.03     16.20 o
   0   2  12      602.25      624.29     11.95 o
   1   2  12      937.76      898.64     10.17 o
   2   2  12        0.42       -1.88      1.88 o
   3   2  12       23.19       14.73      2.16 o
   4   2  12      279.90      283.75      5.52 o
   5   2  12     1283.39     1298.62     13.22 o
   6   2  12       89.18      100.97      3.86 o
   7   2  12       72.60       78.56      3.74 o
   8   2  12      145.35      120.13      4.20 o
   9   2  12     1180.70     1143.00     12.23 o
  10   2  12      120.74       91.98      4.19 o
  11   2  12        0.85       -0.07      3.00 o
  12   2  12       11.90       14.23      3.75 o
  13   2  12      879.17      873.01     12.14 o
  14   2  12       86.69      100.42      5.50 o
  15   2  12        9.64        3.22      4.39 o
  16   2  12       50.14       29.66      4.90 o
  17   2  12      137.66      126.85      7.08 o
  18   2  12      142.32      123.92      7.21 o
  19   2  12        2.99       -0.27      5.62 o
  20   2  12       25.64       34.48      6.93 o
  21   2  12       85.94       84.57      8.27 o
  22   2  12       49.62       58.94      9.25 o
  23   2  12       38.75       48.61      9.52 o
  24   2  12        9.22       10.45      8.75 o
  25   2  12       74.95       87.02     11.26 o
   1   3  12      391.88      372.95      5.79 o
   2   3  12      841.57      865.43      8.80 o
   3   3  12     1747.09     1736.30     15.45 o
   4   3  12      111.79      100.78      3.73 o
   5   3  12     2974.09     3039.26     24.55 o
   6   3  12      875.94      818.50      9.21 o
   7   3  12       29.96       30.21      2.93 o
   8   3  12      445.91      472.78      7.01 o
   9   3  12        7.95        4.60      2.47 o
  10   3  12       63.42       66.34      5.01 o
  11   3  12      334.05      337.52      9.00 o
  12   3  12     1789.12     1766.01     23.37 o
  13   3  12      524.78      469.25     10.81 o
  14   3  12        2.04        1.44      4.73 o
  15   3  12      195.94      193.53      8.57 o
  16   3  12        0.55       -5.13      5.13 o
  17   3  12       90.06       86.67      7.73 o
  18   3  12       26.19       30.71      6.63 o
  19   3  12       67.83       56.25      7.83 o
  20   3  12       85.04       58.85      8.30 o
  21   3  12       32.92       31.80      7.99 o
  22   3  12      201.10      215.80     12.95 o
  23   3  12       55.28       55.31     10.71 o
  24   3  12      285.64      296.39     16.49 o
   0   4  12     1654.19     1709.54     26.67 o
   1   4  12       68.92       74.06      4.52 o
   2   4  12      934.26      876.55      9.93 o
   3   4  12      457.59      440.09      7.60 o
   4   4  12     1602.35     1560.88     17.44 o
   5   4  12       45.03       26.62      3.87 o
   6   4  12        2.71        2.23      3.96 o
   7   4  12     1637.53     1594.10     19.59 o
   8   4  12       66.02       49.13      5.65 o
   9   4  12      380.49      368.02     11.08 o
  10   4  12      434.76      416.76     11.93 o
  11   4  12      127.16      134.58      9.25 o
  12   4  12      279.90      258.72     10.00 o
  13   4  12        0.01       -2.28      4.85 o
  14   4  12      546.33      541.04     14.15 o
  15   4  12      405.21      367.43     12.92 o
  16   4  12      755.19      764.34     20.83 o
  17   4  12       36.28       27.81      7.02 o
  18   4  12      234.95      247.47     11.87 o
  19   4  12       46.45       40.09      7.75 o
  20   4  12      119.88      110.86     10.01 o
  21   4  12       69.61       81.97      9.90 o
  22   4  12        2.65        6.08      8.23 o
  23   4  12       60.29       37.59     24.80 o
   1   5  12       42.67       38.59      5.16 o
   2   5  12       13.80        9.75      4.30 o
   3   5  12       13.53       10.65      4.26 o
   4   5  12      377.63      370.57     10.02 o
   5   5  12        8.12       10.28      4.42 o
   6   5  12       49.77       59.83      6.04 o
   7   5  12      557.81      555.98     13.61 o
   8   5  12      449.64      450.22     12.85 o
   9   5  12       22.35        9.09      5.66 o
  10   5  12      268.24      274.82     10.89 o
  11   5  12      142.13      125.40      8.46 o
  12   5  12      122.09      134.13      8.85 o
  13   5  12       41.61       43.17      6.75 o
  14   5  12       84.75       83.01      7.90 o
  15   5  12       50.56       40.21      7.15 o
  16   5  12        9.10        9.20      6.57 o
  17   5  12       15.66       15.22      7.17 o
  18   5  12        0.49        2.74      7.04 o
  19   5  12       10.81        9.96      7.46 o
  20   5  12       33.27       34.44      8.67 o
   0   6  12       25.99        9.08      6.21 o
   1   6  12      262.51      289.65     11.14 o
   2   6  12       23.64       21.07      4.84 o
   3   6  12        0.01       -4.35      4.35 o
   4   6  12      114.81      125.62      9.44 o
   5   6  12      167.69      170.72      8.39 o
   6   6  12        1.90       -2.32      6.25 o
   7   6  12      223.92      232.74     10.62 o
   8   6  12       27.53       18.76      5.86 o
   9   6  12        5.95        3.39      5.51 o
  10   6  12        0.03       -0.08      5.63 o
  11   6  12       20.65       27.82      6.91 o
  12   6  12        1.18       -3.78      6.37 o
  13   6  12       64.22       62.71      7.40 o
  14   6  12        6.18        2.84      6.33 o
  15   6  12        8.38        4.97      6.58 o
  16   6  12       34.06       22.15      7.37 o
  17   6  12        1.01       -1.42      7.13 o
   1   7  12      121.99      121.82      9.27 o
   2   7  12       56.63       62.73      8.75 o
   3   7  12       17.90       17.58      8.00 o
   4   7  12      215.49      249.75     14.09 o
   5   7  12       33.28       32.78      8.01 o
   6   7  12        5.92       -0.12      7.38 o
   7   7  12       92.13       98.12     10.01 o
   8   7  12        6.89        0.09      7.56 o
   9   7  12        0.02        2.93      8.54 o
  10   7  12      213.77      216.08     13.43 o
  11   7  12       14.27       -0.92      8.55 o
  12   7  12       53.54       41.63      7.96 o
   1   1  13     1224.97     1239.24     13.67 o
   2   1  13     1610.10     1848.81     18.43 o
   3   1  13      556.98      583.74      8.32 o
   4   1  13     2958.26     2930.68     26.85 o
   5   1  13     2424.79     2458.75     23.45 o
   6   1  13      639.12      650.65      8.91 o
   7   1  13        4.90        1.30      2.59 o
   8   1  13      418.56      425.81      8.01 o
   9   1  13      676.68      662.93     10.05 o
  10   1  13     1001.96     1025.75     13.64 o
  11   1  13      152.98      148.30      5.18 o
  12   1  13      351.74      341.68      7.99 o
  13   1  13      246.46      251.52     10.40 o
  14   1  13       92.27      105.55      5.63 o
  15   1  13     2050.91     1933.26     22.14 o
  16   1  13      133.94      141.09      6.12 o
  17   1  13      136.35      146.57      6.37 o
  18   1  13        6.63       -4.56      4.56 o
  19   1  13        5.83       -4.78      4.78 o
  20   1  13      126.23      135.82      8.45 o
  21   1  13      101.63       97.14      8.38 o
  22   1  13      149.58      178.04     11.09 o
  23   1  13        7.25       19.51      8.52 o
  24   1  13       11.94       24.52     10.14 o
  25   1  13       46.06       36.38     11.28 o
   0   2  13      377.04      279.21      8.16 o
   1   2  13       49.17       60.37      3.35 o
   2   2  13       21.00       24.34      2.60 o
   3   2  13      577.03      542.71      7.59 o
   4   2  13      283.13      262.30      5.56 o
   5   2  13      611.83      597.60      8.35 o
   6   2  13      452.17      463.39      7.81 o
   7   2  13     3656.58     3604.01     30.13 o
   8   2  13      535.58      522.62      8.86 o
   9   2  13     2249.94     2136.80     19.09 o
  10   2  13       50.81       51.78      3.85 o
  11   2  13      228.99      211.49      6.78 o
  12   2  13     1596.26     1557.60     18.31 o
  13   2  13     1344.55     1267.32     15.45 o
  14   2  13      687.73      709.48     12.39 o
  15   2  13      216.40      208.16      7.35 o
  16   2  13       55.95       67.23      6.05 o
  17   2  13        0.20       -1.32      4.93 o
  18   2  13       12.82       18.56      6.13 o
  19   2  13       31.65       18.35      6.39 o
  20   2  13        5.28        0.68      6.66 o
  21   2  13      186.24      191.10     11.94 o
  22   2  13        2.60       -5.66      7.90 o
  23   2  13      333.41      330.23     15.22 o
  24   2  13        2.77        0.67      8.65 o
  25   2  13      129.63      126.05     13.45 o
   1   3  13     1244.04     1232.30     12.08 o
   2   3  13        4.08       -2.06      2.27 o
   3   3  13      377.99      372.75      6.42 o
   4   3  13       98.34      104.38      4.04 o
   5   3  13       79.01       77.39      3.55 o
   6   3  13     1214.66     1250.92     12.39 o
   7   3  13      456.46      434.16      7.11 o
   8   3  13      543.05      536.29      8.22 o
   9   3  13      329.95      309.39      7.07 o
  10   3  13        4.50       -3.37      3.37 o
  11   3  13     1998.08     1924.20     22.60 o
  12   3  13      637.24      647.86     13.32 o
  13   3  13      500.67      512.68     11.31 o
  14   3  13      103.16      104.87      7.24 o
  15   3  13       51.24       34.39      6.14 o
  16   3  13        5.22       -1.36      5.74 o
  17   3  13      112.05       99.16      8.13 o
  18   3  13       14.31       -4.04      6.57 o
  19   3  13      118.19      111.49      9.09 o
  20   3  13      107.37       84.02      8.99 o
  21   3  13      161.68      175.79     10.78 o
  22   3  13       25.84       18.51      8.53 o
  23   3  13       10.52       -2.82      8.87 o
  24   3  13        2.68       10.09      9.69 o
   0   4  13      843.35      804.45     16.46 o
   1   4  13      579.76      593.60      9.77 o
   2   4  13        2.10       -3.09      3.12 o
   3   4  13      273.42      237.80      6.67 o
   4   4  13       47.77       47.33      3.95 o
   5   4  13       33.36       18.88      4.25 o
   6   4  13     1222.33     1148.51     16.81 o
   7   4  13     1732.00     1650.96     23.06 o
   8   4  13        6.94        3.47      5.37 o
   9   4  13      311.12      299.65     10.46 o
  10   4  13      421.73      416.69     12.08 o
  11   4  13        1.59        5.33      5.32 o
  12   4  13        7.63        1.89      5.50 o
  13   4  13      328.58      324.87     11.74 o
  14   4  13        8.39        8.96      6.91 o
  15   4  13        4.01        9.84      6.32 o
  16   4  13       64.88       65.16      8.01 o
  17   4  13       14.68       21.08      7.07 o
  18   4  13        2.49        5.86      6.81 o
  19   4  13        1.61       -6.65      6.65 o
  20   4  13        3.99        8.19      7.50 o
  21   4  13        2.90        2.66      7.83 o
  22   4  13       76.04       70.39     10.23 o
   1   5  13      423.47      465.98     12.38 o
   2   5  13        1.34       -2.47      4.58 o
   3   5  13      247.23      239.07      8.22 o
   4   5  13       30.73       31.52      4.92 o
   5   5  13       30.43       28.81      5.44 o
   6   5  13      137.74      121.71      7.44 o
   7   5  13       63.65       79.15      7.02 o
   8   5  13     1060.34     1034.60     19.90 o
   9   5  13        3.31        2.93      5.86 o
  10   5  13       78.00       83.45      7.64 o
  11   5  13      324.07      298.86     11.77 o
  12   5  13       29.14       22.97      7.36 o
  13   5  13      200.03      204.44     11.27 o
  14   5  13        1.12       -4.58      6.04 o
  15   5  13      100.31      114.02      8.75 o
  16   5  13       19.68       15.44      7.00 o
  17   5  13       65.25       64.43      8.50 o
  18   5  13       75.52       66.98      8.81 o
  19   5  13      112.67      133.66     10.62 o
  20   5  13        0.22        3.22      7.95 o
   0   6  13       88.92       93.68      9.70 o
   1   6  13       58.16       51.26      6.48 o
   2   6  13       80.50       97.82      6.87 o
   3   6  13       23.50       19.94      7.75 o
   4   6  13      132.03      139.94      7.95 o
   5   6  13       63.41       61.10      7.60 o
   6   6  13       47.25       46.23      6.41 o
   7   6  13      378.64      398.25     12.76 o
   8   6  13       90.88       80.94      8.70 o
   9   6  13       13.14        8.74      6.78 o
  10   6  13      138.69      149.79      9.38 o
  11   6  13      147.32      161.70     10.11 o
  12   6  13      269.54      297.11     12.96 o
  13   6  13      129.47      151.61     10.51 o
  14   6  13       41.05       63.94      8.79 o
  15   6  13        8.29       -0.30      6.58 o
  16   6  13       21.58        9.97      7.20 o
   1   7  13      100.44      127.15      8.61 o
   2   7  13        8.57       -0.16      6.02 o
   3   7  13       17.85       27.13      8.77 o
   4   7  13        8.16        6.49      8.19 o
   5   7  13       50.04       34.82      9.38 o
   6   7  13       20.93       21.76      8.08 o
   7   7  13        3.03       -1.14      7.79 o
   8   7  13      131.31      106.61     11.69 o
   9   7  13        9.40       -7.76      7.76 o
  10   7  13       13.07       -3.13     10.18 o
  11   7  13        0.20       -5.56      8.39 o
  12   7  13        0.62        6.41     11.93 o
   0   0  14    12453.13    13223.98    262.13 o
   1   0  14       23.80       19.01      4.75 o
   2   0  14     1956.24     2126.17     36.05 o
   3   0  14     5562.39     5518.97     72.07 o
   4   0  14      457.38      398.88     14.01 o
   5   0  14     3522.02     3503.45     44.75 o
   6   0  14      711.00      687.90     18.39 o
   7   0  14     6211.32     6167.13     73.58 o
   8   0  14      759.43      756.99     17.73 o
   9   0  14     4813.61     4516.89     56.97 o
  10   0  14      325.66      325.28     11.41 o
  11   0  14     1035.50      988.39     19.34 o
  12   0  14        2.71       -4.42      4.42 o
  13   0  14      656.77      654.44     20.06 o
  14   0  14      525.28      511.41     14.87 o
  15   0  14      832.02      809.91     18.71 o
  16   0  14      610.41      497.85     16.31 o
  17   0  14        5.68       -6.70      6.70 o
  18   0  14       28.89       28.99      7.20 o
  19   0  14      283.80      314.73     15.91 o
  20   0  14       34.73       35.32      8.69 o
  21   0  14      262.53      268.05     17.96 o
  22   0  14       25.18       16.74     11.53 o
  23   0  14      630.77      700.77     29.87 o
  24   0  14       38.37       31.22     14.20 o
  25   0  14      392.30      477.33     34.05 o
   1   1  14      298.54      288.33      6.21 o
   2   1  14       12.34        0.48      3.17 o
   3   1  14      522.56      513.73      9.34 o
   4   1  14      726.23      777.52     10.62 o
   5   1  14       90.88      115.34      4.56 o
   6   1  14       29.25       23.20      3.20 o
   7   1  14      431.22      421.44      7.47 o
   8   1  14        1.02       -1.29      2.99 o
   9   1  14       90.24       88.03      4.95 o
  10   1  14      623.34      579.20     12.17 o
  11   1  14     2384.09     2284.53     26.93 o
  12   1  14      438.95      376.95      8.64 o
  13   1  14        1.12       -3.89      3.89 o
  14   1  14      804.27      774.25     13.27 o
  15   1  14      486.55      515.03     10.73 o
  16   1  14       29.70       43.28      4.90 o
  17   1  14      676.32      634.41     13.32 o
  18   1  14       11.20        1.56      5.17 o
  19   1  14       26.97       24.06      6.14 o
  20   1  14        6.54       -2.99      5.97 o
  21   1  14      142.07      149.90      9.68 o
  22   1  14      104.28      116.83     10.13 o
  23   1  14        4.49       -4.38     11.88 o
  24   1  14       11.89       13.84      9.89 o
  25   1  14      272.77      295.30     19.51 o
   0   2  14     1039.60     1053.55     17.63 o
   1   2  14       53.34       57.15      3.27 o
   2   2  14      471.11      477.94      7.52 o
   3   2  14       70.72       88.78      3.69 o
   4   2  14      279.38      303.15      6.23 o
   5   2  14       26.61       19.58      4.17 o
   6   2  14      790.58      799.98     10.79 o
   7   2  14      419.54      402.27      8.24 o
   8   2  14       30.53       13.56      3.60 o
   9   2  14      380.82      355.70      7.61 o
  10   2  14       79.89       92.14      5.98 o
  11   2  14      321.51      326.65      8.58 o
  12   2  14       68.83       51.54      5.55 o
  13   2  14       47.96       41.02      5.28 o
  14   2  14       95.76      104.99      6.04 o
  15   2  14      197.39      181.43      7.38 o
  16   2  14       46.57       27.66      5.67 o
  17   2  14       69.82       47.37      6.27 o
  18   2  14       13.21        7.76      6.01 o
  19   2  14       46.41       43.41      7.35 o
  20   2  14       47.77       54.13      8.99 o
  21   2  14       35.81       33.69      8.68 o
  22   2  14       34.85       32.77      8.90 o
  23   2  14        1.24       -0.17      8.51 o
  24   2  14        7.26        7.83      9.22 o
   1   3  14     1423.80     1395.05     13.98 o
   2   3  14       91.65       74.59      3.70 o
   3   3  14      259.34      244.23      5.58 o
   4   3  14      341.65      347.33      6.37 o
   5   3  14      586.87      559.97      8.59 o
   6   3  14      656.74      651.65      8.83 o
   7   3  14      173.06      148.89      6.55 o
   8   3  14        0.65       -3.33      3.38 o
   9   3  14       55.14       41.81      4.96 o
  10   3  14       17.45       13.77      4.74 o
  11   3  14        2.90       -4.76      4.76 o
  12   3  14      221.94      234.45      9.29 o
  13   3  14      461.92      444.63     13.43 o
  14   3  14        1.12       -0.94      5.23 o
  15   3  14      667.01      681.52     16.25 o
  16   3  14      148.52      128.06      8.73 o
  17   3  14      619.41      630.39     16.35 o
  18   3  14        6.34       -5.41      6.17 o
  19   3  14      488.18      500.04     15.62 o
  20   3  14      144.70      116.61      9.72 o
  21   3  14        0.54       -6.29      7.76 o
  22   3  14        1.57       -7.81      8.63 o
  23   3  14        4.27        0.01      9.28 o
   0   4  14      699.97      726.07     18.05 o
   1   4  14      414.76      434.83      9.27 o
   2   4  14      483.78      445.56      9.33 o
   3   4  14     1223.76     1181.13     16.34 o
   4   4  14      164.26      169.22      7.73 o
   5   4  14     1130.35     1038.78     13.80 o
   6   4  14        5.06       -1.65      4.92 o
   7   4  14     2534.84     2555.92     31.91 o
   8   4  14      172.50      195.04      8.62 o
   9   4  14       42.68       55.99      6.51 o
  10   4  14        2.17       -1.50      5.21 o
  11   4  14      496.11      524.23     13.84 o
  12   4  14      288.22      283.10     13.43 o
  13   4  14      883.92      867.17     19.86 o
  14   4  14      102.83       81.30      7.91 o
  15   4  14        8.42        1.85      6.39 o
  16   4  14        0.17       -2.62      6.24 o
  17   4  14        0.01       -6.30      6.30 o
  18   4  14        7.31       -4.68      6.69 o
  19   4  14      160.29      160.63     11.07 o
  20   4  14        9.52       18.74      8.21 o
  21   4  14      225.87      233.22     14.73 o
  22   4  14       13.46       -5.13     11.95 o
   1   5  14      226.10      231.93     10.87 o
   2   5  14      119.96      129.20      7.98 o
   3   5  14        7.93       -2.05      4.93 o
   4   5  14       47.36       31.37      6.26 o
   5   5  14       40.48       51.46      5.88 o
   6   5  14       12.17        0.67      5.37 o
   7   5  14        0.00       -5.36      5.36 o
   8   5  14      525.68      498.22     13.96 o
   9   5  14        5.81       -1.38      5.84 o
  10   5  14       89.43       78.78      8.53 o
  11   5  14        5.42       -3.26      5.97 o
  12   5  14        0.97        3.44      6.70 o
  13   5  14      141.87      150.16     10.59 o
  14   5  14      158.17      168.00      9.96 o
  15   5  14      135.22      144.78      9.73 o
  16   5  14        4.24        0.51      6.84 o
  17   5  14       38.68       24.51      7.76 o
  18   5  14        0.09       -1.28      7.14 o
  19   5  14       89.52      104.93     10.40 o
   0   6  14       95.36       83.00      8.66 o
   1   6  14       44.13       52.84      6.33 o
   2   6  14       82.98       93.32     10.29 o
   3   6  14       31.26       23.09      8.45 o
   4   6  14        5.65        3.68      5.96 o
   5   6  14       39.08       39.95      6.50 o
   6   6  14      307.15      300.43     11.68 o
   7   6  14      122.26      115.67      8.46 o
   8   6  14      102.57      126.15     10.26 o
   9   6  14        0.42       -4.46      6.13 o
  10   6  14       29.63       26.42      7.20 o
  11   6  14       10.84        8.48      7.09 o
  12   6  14      109.64      136.05     10.24 o
  13   6  14       33.46       39.40      8.39 o
  14   6  14       43.31       42.18      7.52 o
  15   6  14        0.05       -6.25      6.25 o
  16   6  14        0.37        8.50      7.23 o
   1   7  14       61.23       63.29      7.15 o
   2   7  14        1.82       -1.71      9.67 o
   3   7  14      287.79      318.03     16.07 o
   4   7  14       11.91       23.67      9.25 o
   5   7  14       56.51       50.96     10.42 o
   6   7  14       12.62       17.30      9.62 o
   7   7  14       14.66       11.30      8.40 o
   8   7  14       30.18       36.20      9.54 o
   9   7  14        0.24        3.22      8.56 o
  10   7  14        2.28        1.57      9.90 o
  11   7  14        0.33      -10.97     10.97 o
   1   1  15        0.03       -2.12      2.78 o
   2   1  15      286.11      297.60      7.24 o
   3   1  15       22.36       19.06      3.51 o
   4   1  15     2995.98     3005.38     30.85 o
   5   1  15       14.30        9.99      3.33 o
   6   1  15        8.75        7.29      3.27 o
   7   1  15       77.51       76.66      4.61 o
   8   1  15     4526.54     4444.15     39.81 o
   9   1  15      961.82      931.15     14.05 o
  10   1  15     5331.05     5167.49     50.23 o
  11   1  15       11.03        3.73      4.05 o
  12   1  15       75.60       69.08      5.26 o
  13   1  15      141.20      154.83      9.42 o
  14   1  15      405.09      421.54     10.22 o
  15   1  15       30.58       39.34      5.22 o
  16   1  15       14.07       10.24      5.04 o
  17   1  15       51.08       46.32      6.28 o
  18   1  15      191.74      193.00      8.98 o
  19   1  15      169.22      165.59      9.08 o
  20   1  15        0.28       -5.95      5.95 o
  21   1  15        2.81       -1.10      6.96 o
  22   1  15      390.82      416.03     17.87 o
  23   1  15        4.35       12.94      9.85 o
  24   1  15      278.27      293.85     18.97 o
  25   1  15        7.64       20.51     25.34 o
   0   2  15     1259.76     1185.73     18.07 o
   1   2  15       32.62       31.34      3.17 o
   2   2  15      694.68      703.25      9.97 o
   3   2  15      440.77      424.95      8.33 o
   4   2  15     1729.81     1733.82     18.02 o
   5   2  15      450.32      425.42      7.91 o
   6   2  15     1256.57     1230.82     14.41 o
   7   2  15     2565.51     2523.72     25.09 o
   8   2  15      477.27      483.54     10.92 o
   9   2  15      441.80      452.88     10.15 o
  10   2  15      436.56      434.80     10.22 o
  11   2  15        0.03       -3.95      3.95 o
  12   2  15      157.14      144.52      7.38 o
  13   2  15      146.17      155.94      7.29 o
  14   2  15     1060.61     1022.90     16.80 o
  15   2  15       54.26       43.27      5.91 o
  16   2  15      637.25      605.12     13.84 o
  17   2  15        4.27        4.36      5.41 o
  18   2  15      170.71      176.12      9.63 o
  19   2  15      123.02      136.51     10.53 o
  20   2  15      614.12      591.27     21.79 o
  21   2  15       22.61       25.15      8.62 o
  22   2  15       23.62       17.09      8.60 o
  23   2  15        1.36       -8.04      8.04 o
  24   2  15        2.32       -9.65      9.65 o
   1   3  15       17.56       10.79      2.57 o
   2   3  15      188.38      182.01      5.13 o
   3   3  15        6.01        0.19      3.19 o
   4   3  15      611.28      641.53      9.85 o
   5   3  15      243.30      242.94      6.44 o
   6   3  15     2515.92     2377.75     27.47 o
   7   3  15        0.70        0.12      3.88 o
   8   3  15     1061.65     1058.41     16.05 o
   9   3  15      629.72      590.95     11.25 o
  10   3  15      791.22      748.49     15.15 o
  11   3  15       14.25       20.52      5.57 o
  12   3  15     2200.07     2091.79     29.01 o
  13   3  15       38.49       48.10      6.96 o
  14   3  15      150.41      141.21      8.68 o
  15   3  15       85.07       96.81      8.17 o
  16   3  15       22.94       12.11      6.50 o
  17   3  15        0.14        3.06      6.55 o
  18   3  15        2.87       -4.47      6.60 o
  19   3  15        4.74        5.48      6.97 o
  20   3  15       20.03       25.73      7.92 o
  21   3  15       21.90       14.20      9.08 o
  22   3  15       94.05       69.39     11.50 o
  23   3  15        4.37       -3.15      9.51 o
   0   4  15      240.63      222.41     10.84 o
   1   4  15      226.47      195.52      6.76 o
   2   4  15      139.22      123.32      5.81 o
   3   4  15        4.23       -3.71      3.71 o
   4   4  15      123.12      101.25      6.47 o
   5   4  15      132.72      107.04      7.07 o
   6   4  15       10.14       -1.71      4.96 o
   7   4  15      219.75      203.03      8.92 o
   8   4  15       61.47       69.85      6.61 o
   9   4  15       27.49       26.30      5.83 o
  10   4  15        2.76       -5.37      5.37 o
  11   4  15        1.12       -4.11      5.77 o
  12   4  15      120.73       97.28      8.82 o
  13   4  15       11.27       -3.60      6.60 o
  14   4  15        8.29       -5.72      5.72 o
  15   4  15        0.45       -5.96      5.96 o
  16   4  15        5.00       -6.21      7.46 o
  17   4  15        0.03       -6.60      6.60 o
  18   4  15       21.97       26.38      8.01 o
  19   4  15        0.32       -3.04      7.40 o
  20   4  15        0.55       -7.56      7.56 o
  21   4  15       57.18       59.37     11.79 o
   1   5  15       41.81       45.35      7.02 o
   2   5  15       10.04       16.82      6.45 o
   3   5  15      127.60      105.41     10.77 o
   4   5  15       71.76       66.28      7.24 o
   5   5  15      236.16      190.39     10.44 o
   6   5  15      482.48      491.35     15.00 o
   7   5  15      161.09      147.54      8.80 o
   8   5  15      412.66      422.43     13.43 o
   9   5  15       28.06       17.30      6.52 o
  10   5  15      202.94      191.99     10.62 o
  11   5  15       25.18       27.75      7.54 o
  12   5  15      168.59      198.69     11.56 o
  13   5  15       13.29        8.23      7.41 o
  14   5  15        3.93        9.59      6.70 o
  15   5  15       76.00       70.04      8.54 o
  16   5  15       89.33       98.85      9.29 o
  17   5  15       41.33       48.16      8.58 o
  18   5  15       23.73       27.76      8.39 o
  19   5  15       15.32       25.04     10.83 o
   0   6  15      293.28      336.56     19.12 o
   1   6  15       28.94       19.65      6.96 o
   2   6  15      194.27      205.20     13.36 o
   3   6  15      105.02      105.25      8.88 o
   4   6  15      161.50      169.73     10.10 o
   5   6  15       32.25       32.22      7.25 o
   6   6  15      210.47      213.73     10.57 o
   7   6  15       29.86       39.73      7.16 o
   8   6  15       19.20       14.72      9.73 o
   9   6  15      261.20      252.80     17.25 o
  10   6  15      205.49      214.69     11.53 o
  11   6  15        3.97       -5.44      7.02 o
  12   6  15      120.77      143.40     10.56 o
  13   6  15      116.33      126.80     10.75 o
  14   6  15       16.85       24.93      7.40 o
  15   6  15        7.17       12.44      7.21 o
   1   7  15        8.69        5.92      7.87 o
   2   7  15      138.31      174.57     13.19 o
   3   7  15        0.19        8.75      8.76 o
   4   7  15        2.98        5.83      8.80 o
   5   7  15       13.30       13.36      9.51 o
   6   7  15       22.91       39.61     10.46 o
   7   7  15       25.68        9.65      9.04 o
   8   7  15      192.78      197.10     13.81 o
   9   7  15        2.23       -6.28      9.37 o
   0   0  16     3623.27     3585.97    105.21 o
   1   0  16     3306.42     3383.75     48.36 o
   2   0  16       35.71        9.49      5.26 o
   3   0  16      944.75     1005.13     22.64 o
   4   0  16     1289.58     1260.79     30.25 o
   5   0  16     1985.12     1882.90     35.24 o
   6   0  16     2257.85     2148.78     43.31 o
   7   0  16     4022.10     3849.77     50.25 o
   8   0  16      697.12      670.37     15.92 o
   9   0  16     1451.96     1398.45     29.52 o
  10   0  16      823.91      794.61     17.40 o
  11   0  16      614.68      572.84     15.08 o
  12   0  16        9.13       -1.60      5.46 o
  13   0  16     1854.86     1823.53     33.14 o
  14   0  16      925.07      916.15     24.36 o
  15   0  16      319.48      278.03     12.92 o
  16   0  16      689.53      689.35     20.10 o
  17   0  16       63.35       69.20      9.24 o
  18   0  16        5.48       13.08      7.55 o
  19   0  16      133.94      131.18     11.62 o
  20   0  16      412.08      407.83     19.57 o
  21   0  16       86.60       73.31     14.16 o
  22   0  16      209.88      264.07     20.47 o
  23   0  16      337.58      409.74     28.14 o
  24   0  16       43.16       70.72     20.07 o
   1   1  16      581.87      657.74     11.48 o
   2   1  16        9.78       19.68      3.59 o
   3   1  16        2.55       -0.35      3.33 o
   4   1  16      974.68      947.74     13.88 o
   5   1  16      286.72      271.75      7.29 o
   6   1  16       70.72       70.96      4.87 o
   7   1  16       24.54       13.48      4.51 o
   8   1  16     4356.82     4161.14     42.06 o
   9   1  16      318.35      323.93      9.83 o
  10   1  16     1962.36     1928.71     23.66 o
  11   1  16      350.28      343.25      9.52 o
  12   1  16       69.50       65.02      5.37 o
  13   1  16      161.26      151.90      6.88 o
  14   1  16      368.89      384.68      9.93 o
  15   1  16      279.92      252.61      8.93 o
  16   1  16       48.30       38.62      6.55 o
  17   1  16      188.70      182.85      8.75 o
  18   1  16      198.22      222.80     10.33 o
  19   1  16      132.59      131.80      9.08 o
  20   1  16       12.62        5.46      7.80 o
  21   1  16       45.45       39.37      9.13 o
  22   1  16      248.06      271.20     15.86 o
  23   1  16        4.44        6.32     11.33 o
  24   1  16      354.83      389.21     21.92 o
   0   2  16      296.48      285.17      8.73 o
   1   2  16       40.11       36.42      3.39 o
   2   2  16       77.00       70.61      3.89 o
   3   2  16      157.28      163.79      5.24 o
   4   2  16      345.73      325.34      9.07 o
   5   2  16       12.25        6.52      3.34 o
   6   2  16       12.70        3.19      3.62 o
   7   2  16      123.23      160.11      6.57 o
   8   2  16     1212.14     1143.86     17.29 o
   9   2  16      249.47      237.68      8.55 o
  10   2  16     1264.80     1176.88     17.26 o
  11   2  16      278.52      268.68      9.76 o
  12   2  16       33.34       22.44      5.89 o
  13   2  16        3.32       -0.11      5.25 o
  14   2  16      512.01      496.97     12.01 o
  15   2  16       26.55       27.67      5.86 o
  16   2  16       19.37       12.12      5.56 o
  17   2  16       64.48       73.56      7.62 o
  18   2  16       47.93       72.44      9.08 o
  19   2  16      139.00      143.18     11.05 o
  20   2  16        7.91       -7.08      8.53 o
  21   2  16       29.25       34.84      9.24 o
  22   2  16       15.12        4.69      8.63 o
  23   2  16        2.59        1.19     10.26 o
   1   3  16      604.95      577.25     13.82 o
   2   3  16      217.13      205.11      6.13 o
   3   3  16      241.30      253.52      7.38 o
   4   3  16      264.44      241.27      6.96 o
   5   3  16        1.19       -3.69      3.84 o
   6   3  16      504.10      535.04     13.97 o
   7   3  16       10.94       10.98      4.72 o
   8   3  16      509.60      517.57     12.45 o
   9   3  16       52.62       31.68      6.10 o
  10   3  16      160.97      168.39      8.22 o
  11   3  16        5.76        0.03      5.57 o
  12   3  16      522.46      513.35     14.51 o
  13   3  16      262.03      274.37     11.23 o
  14   3  16       45.48       49.82      7.19 o
  15   3  16        1.73        2.59      5.87 o
  16   3  16        2.64       -6.03      6.03 o
  17   3  16      337.33      316.39     12.54 o
  18   3  16       36.78       34.55      7.91 o
  19   3  16      117.35      119.10      9.86 o
  20   3  16      204.48      205.45     12.71 o
  21   3  16       52.53       66.45     11.11 o
  22   3  16      120.26      120.43     12.82 o
   0   4  16     2941.23     2976.47     46.60 o
   1   4  16      142.74      116.15      6.48 o
   2   4  16      277.23      262.24      8.41 o
   3   4  16      347.68      325.17     11.13 o
   4   4  16       13.21       -0.88      5.54 o
   5   4  16      839.44      850.08     16.70 o
   6   4  16       65.87       76.92      7.26 o
   7   4  16      267.57      277.02     10.90 o
   8   4  16        9.62        7.27      5.60 o
   9   4  16      815.27      813.09     17.31 o
  10   4  16        0.51       -5.37      5.37 o
  11   4  16      375.20      340.70     12.93 o
  12   4  16      231.65      222.72     11.94 o
  13   4  16       67.02       82.74      9.50 o
  14   4  16      368.21      399.00     14.25 o
  15   4  16       29.81       23.88      7.46 o
  16   4  16      110.93      115.83      9.63 o
  17   4  16        0.28       -6.90      6.90 o
  18   4  16      169.66      148.79     12.41 o
  19   4  16       47.25       47.71      8.98 o
  20   4  16      214.35      223.85     13.42 o
   1   5  16      116.54      108.25     10.77 o
   2   5  16      109.72      118.06     11.00 o
   3   5  16        6.86        0.29      6.57 o
   4   5  16        4.12       -7.06      7.06 o
   5   5  16       60.24       65.70      7.74 o
   6   5  16      455.94      418.31     14.42 o
   7   5  16       93.34      103.89      8.22 o
   8   5  16      100.90      115.55      8.53 o
   9   5  16      204.75      200.64     10.29 o
  10   5  16       11.72       15.55      6.84 o
  11   5  16        0.11        7.36      7.10 o
  12   5  16      442.95      436.36     16.15 o
  13   5  16       31.40       27.02      8.65 o
  14   5  16       10.15       10.78      7.04 o
  15   5  16      268.30      276.29     12.64 o
  16   5  16        8.37       23.67      7.91 o
  17   5  16       45.72       52.16      8.95 o
  18   5  16       17.91        8.21      8.17 o
   0   6  16       42.28       29.64     17.95 o
   1   6  16        7.90        0.29      6.53 o
   2   6  16       87.37       80.81     10.89 o
   3   6  16        8.38       17.03      7.08 o
   4   6  16        0.65       -6.27      6.27 o
   5   6  16        6.11        3.49      6.67 o
   6   6  16       51.54       65.92      8.78 o
   7   6  16        0.25        2.95      6.65 o
   8   6  16      223.66      242.03     12.73 o
   9   6  16       91.59       95.34      9.38 o
  10   6  16        9.61        9.47      7.58 o
  11   6  16        0.04       -6.80      6.80 o
  12   6  16      148.09      147.01     11.06 o
  13   6  16        5.15       15.41      8.00 o
  14   6  16       12.60        7.91      7.29 o
   1   7  16      130.41      150.23      9.98 o
   2   7  16       25.82       49.79      9.33 o
   3   7  16        4.74       -4.83      8.75 o
   4   7  16       18.88       36.98     10.27 o
   5   7  16       24.28       20.36      9.72 o
   6   7  16      201.55      257.65     16.88 o
   7   7  16       17.94       21.36     10.73 o
   8   7  16       54.11       64.19     11.05 o
   1   1  17     2660.57     2737.69     27.81 o
   2   1  17      137.62      110.20      5.48 o
   3   1  17       74.17       65.38      4.79 o
   4   1  17       18.47        5.00      3.74 o
   5   1  17      617.51      565.54     11.14 o
   6   1  17      544.85      556.61     12.10 o
   7   1  17      407.86      380.88     14.45 o
   8   1  17      890.10      911.54     15.68 o
   9   1  17      830.68      820.89     14.85 o
  10   1  17       18.62       17.47      4.88 o
  11   1  17      114.50      109.54      6.47 o
  12   1  17      203.83      210.41      7.70 o
  13   1  17       78.19       79.44      6.02 o
  14   1  17      120.69      116.48      6.96 o
  15   1  17      868.13      821.91     17.38 o
  16   1  17      145.69      151.95      9.02 o
  17   1  17      469.11      484.83     13.99 o
  18   1  17        4.07        8.53      6.28 o
  19   1  17      121.20      129.38     10.51 o
  20   1  17       44.17       45.97      8.37 o
  21   1  17      152.32      158.15     12.41 o
  22   1  17        2.46        3.82     10.80 o
  23   1  17       12.91        2.68     11.41 o
   0   2  17     1660.97     1531.13     24.67 o
   1   2  17      632.88      623.90      9.73 o
   2   2  17        1.96       -3.07      3.07 o
   3   2  17     1298.10     1275.14     15.44 o
   4   2  17      108.34       90.27      5.40 o
   5   2  17     1494.45     1451.58     18.06 o
   6   2  17      117.08      113.43      6.51 o
   7   2  17     1377.65     1360.55     19.52 o
   8   2  17      595.59      567.16     12.24 o
   9   2  17     2364.35     2308.93     30.46 o
  10   2  17        0.75       -0.85      5.83 o
  11   2  17     2223.63     2156.05     29.60 o
  12   2  17       65.69       68.88      8.34 o
  13   2  17     1498.84     1509.04     22.49 o
  14   2  17       11.66        2.45      5.29 o
  15   2  17        0.85       -3.53      5.16 o
  16   2  17       21.51       12.65      6.18 o
  17   2  17       33.60       19.38      7.48 o
  18   2  17        2.05       -6.25      7.04 o
  19   2  17        6.08        5.09      8.10 o
  20   2  17        0.14       -7.50      7.50 o
  21   2  17      318.73      377.82     16.13 o
  22   2  17       39.38       25.09      9.22 o
  23   2  17      539.48      621.90     30.29 o
   1   3  17      292.19      304.11      8.59 o
   2   3  17      136.91      124.12      6.52 o
   3   3  17     1193.08     1131.79     17.85 o
   4   3  17        2.58       -4.37      4.37 o
   5   3  17      545.45      571.32     11.85 o
   6   3  17      335.42      312.76      9.73 o
   7   3  17      258.44      264.69      8.94 o
   8   3  17      290.58      269.36     11.07 o
   9   3  17      158.89      146.00      8.42 o
  10   3  17       38.70       24.98      6.36 o
  11   3  17       46.91       35.57      6.82 o
  12   3  17        1.92        4.96      6.41 o
  13   3  17      139.95      157.79     10.48 o
  14   3  17       11.08        7.29      6.21 o
  15   3  17      546.62      505.75     15.14 o
  16   3  17        0.01       -6.25      6.25 o
  17   3  17      249.22      264.68     12.46 o
  18   3  17       67.83       78.10      8.98 o
  19   3  17       80.19       56.19      9.49 o
  20   3  17        2.25        7.71      9.11 o
  21   3  17       16.82       14.93      9.87 o
  22   3  17        6.35       21.84     13.17 o
   0   4  17       68.64       99.74     12.30 o
   1   4  17       41.98       30.38      5.06 o
   2   4  17       17.67       22.08      5.83 o
   3   4  17      179.07      157.58     12.74 o
   4   4  17       39.12       53.77      9.67 o
   5   4  17       13.52        1.25      5.47 o
   6   4  17        0.03       -2.87      5.92 o
   7   4  17       29.51       27.36      6.43 o
   8   4  17        0.15       -5.73      5.73 o
   9   4  17       39.06       34.95      8.09 o
  10   4  17       29.40       29.78      8.20 o
  11   4  17       37.72       21.89      7.26 o
  12   4  17       14.45       14.65      7.69 o
  13   4  17       21.81       16.89      7.95 o
  14   4  17      118.55      147.98     11.37 o
  15   4  17       25.37       25.84      7.51 o
  16   4  17       21.20       21.08      7.93 o
  17   4  17        0.24       -4.03      7.50 o
  18   4  17       25.20       36.38      8.72 o
  19   4  17       26.93       27.41      9.04 o
  20   4  17       86.66       93.97     11.79 o
   1   5  17      156.05      154.31     10.56 o
   2   5  17       28.02       16.88      8.65 o
   3   5  17      698.86      682.57     19.68 o
   4   5  17      101.40       94.69      9.51 o
   5   5  17       79.91       71.98      8.84 o
   6   5  17       33.74       37.54      7.39 o
   7   5  17       27.15       31.86      7.59 o
   8   5  17        4.31       12.98      6.91 o
   9   5  17        9.05        9.19      7.13 o
  10   5  17       54.10       55.99      8.56 o
  11   5  17      311.73      319.70     14.34 o
  12   5  17       24.20       22.48      8.14 o
  13   5  17       88.66       98.89     10.28 o
  14   5  17       74.12       65.12      9.78 o
  15   5  17       31.55       48.77      8.57 o
  16   5  17       29.81       30.64      8.54 o
  17   5  17      247.23      266.13     13.44 o
   0   6  17        0.15       -4.04      9.75 o
   1   6  17      141.26      149.21     13.04 o
   2   6  17       15.90       11.73      9.05 o
   3   6  17       85.89      108.63      9.66 o
   4   6  17        5.81        0.64      6.99 o
   5   6  17        5.62       -6.21      6.89 o
   6   6  17       61.06       71.53      9.23 o
   7   6  17      368.51      375.79     14.33 o
   8   6  17        4.55        9.46     10.85 o
   9   6  17      631.41      626.83     18.71 o
  10   6  17       48.88       46.95      8.56 o
  11   6  17       45.48       40.77      8.57 o
  12   6  17        0.53       -7.30      7.30 o
  13   6  17       24.04       39.21      9.10 o
   1   7  17       76.07       95.72      9.22 o
   2   7  17        7.88       17.00      7.43 o
   3   7  17        0.04       -6.72      6.72 o
   4   7  17        2.17       -3.69      9.38 o
   5   7  17      129.18      135.97     14.26 o
   6   7  17       76.53      112.12     17.61 o
   0   0  18     4004.51     3945.19     89.03 o
   1   0  18      243.79      251.47     16.41 o
   2   0  18      148.29      151.20      9.65 o
   3   0  18       97.31       65.92      8.87 o
   4   0  18      149.66      140.17      8.99 o
   5   0  18       92.10       85.60      8.98 o
   6   0  18     3446.73     3283.47     55.23 o
   7   0  18       23.58       16.80      7.18 o
   8   0  18      548.33      535.95     24.70 o
   9   0  18     5205.60     5266.49     81.85 o
  10   0  18      129.81      100.22     10.54 o
  11   0  18        1.39       -5.91      6.97 o
  12   0  18      598.60      591.34     18.13 o
  13   0  18       20.53        5.98      7.18 o
  14   0  18      952.02      907.93     23.01 o
  15   0  18      277.02      285.63     13.56 o
  16   0  18      348.31      351.33     16.96 o
  17   0  18       51.04       52.76     10.12 o
  18   0  18      508.46      523.98     28.97 o
  19   0  18        2.08       -2.35     12.24 o
  20   0  18       29.26       26.09     12.82 o
  21   0  18       11.70        4.36     12.12 o
  22   0  18      111.67      106.28     17.09 o
  23   0  18      465.17      529.85     61.11 o
   1   1  18      460.94      460.08      9.49 o
   2   1  18      949.65      932.77     15.08 o
   3   1  18      445.13      409.60     10.13 o
   4   1  18       17.01        3.74      4.78 o
   5   1  18      705.36      696.94     13.44 o
   6   1  18     2292.15     2244.17     29.26 o
   7   1  18      412.93      400.78     10.89 o
   8   1  18     1712.98     1663.41     21.63 o
   9   1  18      404.91      377.32     11.33 o
  10   1  18      359.08      373.29     11.16 o
  11   1  18      538.36      497.66     11.54 o
  12   1  18      650.69      655.78     12.64 o
  13   1  18        5.78       -4.99      4.99 o
  14   1  18      116.37      105.92      7.86 o
  15   1  18      254.24      269.60     10.95 o
  16   1  18        0.84        8.28      6.30 o
  17   1  18       29.41       36.76      7.06 o
  18   1  18      154.71      182.77     10.10 o
  19   1  18        3.88        8.30      6.70 o
  20   1  18       63.15       84.57     10.52 o
  21   1  18      126.94      120.66     14.26 o
  22   1  18      102.76      137.08     17.23 o
  23   1  18       50.73       38.45     13.34 o
   0   2  18      515.17      505.47     25.60 o
   1   2  18       44.42       34.49      5.35 o
   2   2  18        0.93       -3.74      3.74 o
   3   2  18        9.90        6.04      3.99 o
   4   2  18       54.84       46.54      4.87 o
   5   2  18      109.48       81.37      5.61 o
   6   2  18       91.89       87.05      5.87 o
   7   2  18      154.93      137.00      6.62 o
   8   2  18       14.91        1.62      6.00 o
   9   2  18        0.96       -5.24      5.24 o
  10   2  18        2.07       -5.05      5.05 o
  11   2  18       25.88       31.53      6.21 o
  12   2  18       22.00       23.86      6.10 o
  13   2  18        1.83        5.15      5.76 o
  14   2  18       37.50       41.28      6.19 o
  15   2  18       22.82       16.29      6.44 o
  16   2  18       32.40       26.72      7.89 o
  17   2  18        3.76        8.51      7.78 o
  18   2  18        2.68       -7.44      7.44 o
  19   2  18       21.89       16.34      8.67 o
  20   2  18        0.02       -4.25      8.04 o
  21   2  18        4.44       10.46      8.93 o
  22   2  18        0.07       -9.12      9.12 o
   1   3  18      311.07      338.59      9.98 o
   2   3  18       51.93       59.33      7.64 o
   3   3  18      329.74      293.72      9.43 o
   4   3  18      984.37      881.41     15.91 o
   5   3  18       22.95       12.64      5.28 o
   6   3  18      206.33      199.76      9.86 o
   7   3  18       32.84       20.60      5.80 o
   8   3  18       36.73       39.05      7.07 o
   9   3  18        5.72       -6.98      6.98 o
  10   3  18      756.41      778.60     17.31 o
  11   3  18       46.78       40.53      7.54 o
  12   3  18       16.29       31.84      7.39 o
  13   3  18      403.63      431.18     21.22 o
  14   3  18       86.75       81.23      8.41 o
  15   3  18       99.04       91.61      8.71 o
  16   3  18        8.77        5.05      6.85 o
  17   3  18        3.32       -1.37      7.08 o
  18   3  18       23.76       13.73      8.53 o
  19   3  18        4.40        7.73      9.02 o
  20   3  18       33.19       34.49     10.22 o
  21   3  18       12.06        1.85     10.12 o
   0   4  18        4.21       -0.04      8.96 o
   1   4  18        0.12       -5.48      5.48 o
   2   4  18     1428.65     1399.05     28.38 o
   3   4  18       67.03       68.37      7.28 o
   4   4  18      378.23      355.35     15.32 o
   5   4  18       52.11       36.10      9.44 o
   6   4  18        0.08       -6.19      6.19 o
   7   4  18      391.92      379.32     16.93 o
   8   4  18       54.72       47.21      8.04 o
   9   4  18        0.65       -1.77      6.68 o
  10   4  18       68.21       68.19      8.69 o
  11   4  18      213.58      196.69     11.96 o
  12   4  18      231.30      256.67     13.88 o
  13   4  18      324.09      323.24     16.44 o
  14   4  18      194.43      220.98     13.09 o
  15   4  18       10.32       13.88      7.42 o
  16   4  18      623.98      663.68     19.30 o
  17   4  18        2.53       14.75      8.18 o
  18   4  18      168.23      139.72     11.47 o
  19   4  18       12.39       10.34      9.36 o
   1   5  18      266.41      282.61     14.32 o
   2   5  18      154.10      106.72     11.75 o
   3   5  18        0.07       -3.81      6.93 o
   4   5  18       42.21       44.30      8.71 o
   5   5  18      116.87      119.64     10.36 o
   6   5  18      206.69      229.43     11.70 o
   7   5  18        1.72        0.26      6.79 o
   8   5  18      378.74      422.71     15.57 o
   9   5  18       17.40       10.84      7.34 o
  10   5  18       18.15       16.61      7.85 o
  11   5  18        1.69       11.54      7.65 o
  12   5  18       81.26       90.24     10.22 o
  13   5  18       15.43        8.69      8.22 o
  14   5  18      317.89      336.58     15.82 o
  15   5  18       40.33       35.53      8.53 o
  16   5  18       17.74       33.91      8.85 o
   0   6  18       15.81       24.08     12.15 o
   1   6  18      197.14      236.08     15.57 o
   2   6  18        6.96       14.07      7.66 o
   3   6  18       93.18       78.81      9.33 o
   4   6  18       55.79       64.85      9.19 o
   5   6  18       82.65       80.63      9.69 o
   6   6  18       37.42       55.93     13.93 o
   7   6  18        7.88       23.01      8.54 o
   8   6  18      117.67      150.39     10.93 o
   9   6  18        0.16       -0.17      7.48 o
  10   6  18       27.00       23.09      8.33 o
  11   6  18        0.67        5.53      7.78 o
  12   6  18        2.73        3.96      7.86 o
   1   7  18       14.79       17.75      7.64 o
   2   7  18       11.32        8.39      7.59 o
   3   7  18       58.05       80.83      9.67 o
   4   7  18       13.11       21.72     15.26 o
   1   1  19      436.34      480.65     10.99 o
   2   1  19      299.09      306.25     12.52 o
   3   1  19      102.49      107.13      6.26 o
   4   1  19      466.22      429.01     11.38 o
   5   1  19      794.00      762.04     15.19 o
   6   1  19      939.76      916.89     16.88 o
   7   1  19      594.28      569.12     13.54 o
   8   1  19      402.16      403.39     12.90 o
   9   1  19        4.07        1.01      5.24 o
  10   1  19       25.13       25.64      5.27 o
  11   1  19      875.86      847.58     15.26 o
  12   1  19      137.79      125.82      7.60 o
  13   1  19       17.56        2.59      5.90 o
  14   1  19      937.79      958.07     19.21 o
  15   1  19       69.67       95.22      8.14 o
  16   1  19        2.10        8.05      6.24 o
  17   1  19       18.25        6.33      6.89 o
  18   1  19       78.38       68.81      8.11 o
  19   1  19        3.81       -6.84      6.84 o
  20   1  19       22.19       25.13     12.04 o
  21   1  19       38.73       64.34     17.64 o
  22   1  19      117.28      107.26     14.53 o
   0   2  19     1111.83     1030.18     26.93 o
   1   2  19       36.37       18.19      4.72 o
   2   2  19     2431.91     2417.54     27.48 o
   3   2  19       29.23       15.15      4.58 o
   4   2  19      498.28      459.80     10.40 o
   5   2  19      681.02      681.49     14.20 o
   6   2  19       23.03       24.89      5.85 o
   7   2  19      514.95      507.95     12.73 o
   8   2  19        3.63       -5.81      5.81 o
   9   2  19      143.82      112.92      8.27 o
  10   2  19       39.72       27.32      6.94 o
  11   2  19       78.54       74.53      7.02 o
  12   2  19      329.23      332.17     12.13 o
  13   2  19      270.56      260.84     11.33 o
  14   2  19      553.62      558.84     15.47 o
  15   2  19      270.58      235.08     11.35 o
  16   2  19      808.30      871.04     21.93 o
  17   2  19        0.48       -7.48      7.48 o
  18   2  19      421.24      468.79     17.35 o
  19   2  19       43.59       62.52      9.99 o
  20   2  19       92.12      108.07     11.51 o
  21   2  19       80.18       91.23     12.35 o
   1   3  19       76.79       60.06      5.88 o
   2   3  19      742.87      662.52     13.86 o
   3   3  19        2.86       11.48      4.89 o
   4   3  19       97.68      108.43      7.32 o
   5   3  19        2.31       -5.10      5.72 o
   6   3  19      409.79      440.88     17.63 o
   7   3  19       68.34       69.49      7.79 o
   8   3  19      149.42      145.98     12.97 o
   9   3  19        0.04       -5.94      5.94 o
  10   3  19       96.84       83.57      8.49 o
  11   3  19        7.48        7.36      6.74 o
  12   3  19      552.76      578.26     22.36 o
  13   3  19      365.20      350.89     22.98 o
  14   3  19       30.13       21.53      7.20 o
  15   3  19        7.30       -6.44      6.44 o
  16   3  19       22.70        9.88      7.83 o
  17   3  19        0.04       -7.78      7.78 o
  18   3  19      124.97      138.36     12.38 o
  19   3  19        0.12       11.58      9.28 o
  20   3  19      116.62      142.77     13.39 o
   0   4  19        6.75       -6.30     11.79 o
   1   4  19       20.69        9.36      6.93 o
   2   4  19        6.23        4.57      6.92 o
   3   4  19        6.94       -3.90      6.13 o
   4   4  19        0.74       -6.22      6.92 o
   5   4  19        0.44        9.22      8.41 o
   6   4  19        5.95        0.96      7.11 o
   7   4  19        8.32       -2.55      6.60 o
   8   4  19       26.26       28.69      7.65 o
   9   4  19       30.59       32.33      7.95 o
  10   4  19        0.23       -2.03      7.06 o
  11   4  19        0.02       -4.22      7.35 o
  12   4  19       61.57       42.64      8.99 o
  13   4  19        0.42       -0.37      7.79 o
  14   4  19        0.31        9.53      8.56 o
  15   4  19       91.62       92.29      9.82 o
  16   4  19       29.65       36.49      8.69 o
  17   4  19        1.07       -2.91     13.20 o
  18   4  19       48.92       27.83     10.13 o
   1   5  19       36.55       37.71      8.39 o
   2   5  19       81.16      102.34     12.18 o
   3   5  19      233.56      229.16     12.77 o
   4   5  19      131.36      141.68     10.98 o
   5   5  19       80.46       66.47      9.72 o
   6   5  19       29.03       23.98      8.23 o
   7   5  19        8.20        8.62      7.31 o
   8   5  19       82.36       82.52      9.53 o
   9   5  19       23.58       31.03      8.16 o
  10   5  19      350.37      386.34     15.86 o
  11   5  19        0.03        3.53      7.96 o
  12   5  19        2.50       -2.91      7.87 o
  13   5  19      102.25      116.81     11.44 o
  14   5  19        0.01        1.44      8.36 o
  15   5  19       95.87      115.20     10.55 o
   0   6  19      276.51      331.87     22.02 o
   1   6  19        0.07       -0.85     11.63 o
   2   6  19      114.25      120.47     13.00 o
   3   6  19        0.92       -7.36      7.61 o
   4   6  19       23.46       20.70      7.96 o
   5   6  19       12.27        5.67      7.87 o
   6   6  19      198.80      208.92     12.99 o
   7   6  19       10.84       15.50      8.43 o
   8   6  19        0.71       -1.94      8.15 o
   9   6  19       95.49       99.96     10.34 o
  10   6  19      159.98      164.37     11.84 o
  11   6  19       20.18       17.51      8.78 o
   0   0  20      651.97      480.96     23.61 o
   1   0  20      750.25      771.29     21.26 o
   2   0  20       25.05        6.40      6.59 o
   3   0  20       43.50       20.14      8.00 o
   4   0  20      235.64      210.38     12.12 o
   5   0  20      314.66      291.35     14.44 o
   6   0  20     1417.03     1444.28     32.10 o
   7   0  20     4131.80     4220.13     69.47 o
   8   0  20      872.76      799.81     23.44 o
   9   0  20     1826.65     1843.63     62.98 o
  10   0  20      102.81       91.69     10.47 o
  11   0  20      484.57      449.19     16.59 o
  12   0  20       23.10       12.69      7.69 o
  13   0  20      219.04      221.51     13.35 o
  14   0  20        2.17       -6.14      9.34 o
  15   0  20       23.56       26.77      9.44 o
  16   0  20      429.14      454.12     23.46 o
  17   0  20       21.80       28.33     12.34 o
  18   0  20       11.60        4.40     11.70 o
  19   0  20       82.37       81.10     14.92 o
  20   0  20      107.41      106.91     16.54 o
  21   0  20       27.26       20.08     14.32 o
  22   0  20      103.21      119.51     18.12 o
   1   1  20      463.69      452.98     10.98 o
   2   1  20      568.29      567.88     13.08 o
   3   1  20       59.65       40.56      7.37 o
   4   1  20      152.00      154.25      7.87 o
   5   1  20      964.49      969.21     17.57 o
   6   1  20       60.17       67.22      6.92 o
   7   1  20      318.44      319.90     10.73 o
   8   1  20      395.54      395.90     11.32 o
   9   1  20      197.34      180.68     14.23 o
  10   1  20      331.52      305.96     11.54 o
  11   1  20      206.92      206.02     10.31 o
  12   1  20       46.43       41.66      7.27 o
  13   1  20      591.72      593.83     16.85 o
  14   1  20       11.19       12.94      6.34 o
  15   1  20        5.69       14.71      6.52 o
  16   1  20      163.74      175.93      9.90 o
  17   1  20       32.05       33.32      7.57 o
  18   1  20       10.57       10.16      7.83 o
  19   1  20      143.27      141.77     26.30 o
  20   1  20        1.59      -10.76     13.81 o
  21   1  20      102.09      128.73     15.39 o
   0   2  20        8.88        3.02      5.75 o
   1   2  20        3.59       -3.82      4.02 o
   2   2  20        8.04       14.54      4.57 o
   3   2  20      116.69      124.50      8.28 o
   4   2  20      179.98      189.51      8.30 o
   5   2  20        0.15       -4.72      4.72 o
   6   2  20       11.74        6.47      5.58 o
   7   2  20      190.01      160.98     10.97 o
   8   2  20       48.09       32.47      6.59 o
   9   2  20       14.98        9.35      6.69 o
  10   2  20        6.29       -5.45      5.45 o
  11   2  20        0.13       -5.76      5.76 o
  12   2  20        6.99        5.80      6.29 o
  13   2  20        7.85        1.92      6.88 o
  14   2  20        0.01        6.36      6.83 o
  15   2  20       13.89       22.11      8.08 o
  16   2  20       33.37       44.25      8.90 o
  17   2  20       86.25       89.30     13.81 o
  18   2  20       16.18       18.47      8.60 o
  19   2  20        0.07       -8.11      8.11 o
  20   2  20       20.98       24.51     10.63 o
  21   2  20        3.80       -3.98     10.05 o
   1   3  20      108.95       95.01      6.81 o
   2   3  20       15.68       12.41      5.22 o
   3   3  20     1325.60     1350.01     22.72 o
   4   3  20      243.27      246.48     10.98 o
   5   3  20        9.46        5.67      6.38 o
   6   3  20      110.74       79.37      8.17 o
   7   3  20        8.53        3.56      6.32 o
   8   3  20        0.16       -2.56      6.30 o
   9   3  20        2.87       -6.30      6.30 o
  10   3  20        0.28       -2.80      8.09 o
  11   3  20      140.89      120.14     10.07 o
  12   3  20        2.16       -1.17      8.08 o
  13   3  20      154.27      170.88     11.29 o
  14   3  20        3.18       -1.94      8.00 o
  15   3  20      236.78      250.02     13.01 o
  16   3  20       63.29       43.39      9.17 o
  17   3  20      173.28      198.27     12.58 o
  18   3  20        6.96       21.47      9.72 o
  19   3  20       30.24       15.33      9.92 o
   0   4  20      261.40      247.28     18.30 o
   1   4  20        1.97        0.97      6.98 o
   2   4  20       13.96        7.02      7.47 o
   3   4  20      201.40      200.19     13.54 o
   4   4  20       71.14       51.24      9.08 o
   5   4  20      635.95      629.53     23.79 o
   6   4  20        4.52       -7.36      7.41 o
   7   4  20       79.15       90.07     13.71 o
   8   4  20       43.16       47.54      8.90 o
   9   4  20      692.00      673.25     32.54 o
  10   4  20       98.48       82.76     10.05 o
  11   4  20      467.56      462.01     17.35 o
  12   4  20        6.29       -0.61      7.78 o
  13   4  20      118.08      148.42     11.85 o
  14   4  20        7.19        7.28      8.57 o
  15   4  20       15.47       22.48      8.23 o
  16   4  20       93.19      108.36     11.65 o
  17   4  20       52.98       46.41     10.18 o
   1   5  20      290.73      292.50     14.71 o
   2   5  20      170.19      197.88     14.94 o
   3   5  20       10.06        0.53      9.30 o
   4   5  20       24.37       25.54      8.56 o
   5   5  20        0.70       -7.27      7.27 o
   6   5  20        4.97       -7.88      7.88 o
   7   5  20      105.61      112.78     12.61 o
   8   5  20       33.78       50.29      9.85 o
   9   5  20       13.61        6.78      8.51 o
  10   5  20       26.71       42.63      9.10 o
  11   5  20       22.70       24.96      8.90 o
  12   5  20        4.83       -3.47      7.95 o
  13   5  20        3.59        2.10      8.59 o
  14   5  20        0.77       -2.24      8.83 o
   0   6  20      135.64      143.01     16.94 o
   1   6  20       10.15       18.49     10.79 o
   2   6  20        1.74       -7.54      7.54 o
   3   6  20        2.01       -1.24      7.84 o
   4   6  20        2.63       -4.20      7.77 o
   5   6  20        2.91       -1.91      8.06 o
   6   6  20       10.15        7.10      8.32 o
   7   6  20        0.01        7.54      8.54 o
   8   6  20        6.55        2.91     10.28 o
   9   6  20        2.59        2.12      8.26 o
   1   1  21     1114.76     1053.11     18.37 o
   2   1  21       25.23       26.54      5.61 o
   3   1  21      274.48      257.79      9.53 o
   4   1  21      405.36      416.13     11.82 o
   5   1  21      414.82      412.95     11.88 o
   6   1  21      259.25      252.59      9.81 o
   7   1  21      169.77      164.99      8.46 o
   8   1  21      130.07      122.05      8.10 o
   9   1  21       50.51       39.22      9.42 o
  10   1  21      173.05      179.04     10.85 o
  11   1  21      210.53      192.39     10.42 o
  12   1  21      173.66      168.90     10.00 o
  13   1  21      296.16      308.88     11.57 o
  14   1  21      241.54      253.27     10.97 o
  15   1  21      102.28       88.89      8.29 o
  16   1  21        2.95        7.28      6.75 o
  17   1  21       26.71       33.54      8.73 o
  18   1  21      110.74      119.38     11.47 o
  19   1  21      102.53      121.33     14.61 o
  20   1  21       87.69      128.60     20.44 o
  21   1  21      145.05      185.26     17.06 o
   0   2  21      894.98      880.37     24.04 o
   1   2  21       30.34       25.37      5.99 o
   2   2  21      499.42      511.85     13.86 o
   3   2  21        4.83       -5.01      5.01 o
   4   2  21        2.50       -5.21      5.21 o
   5   2  21      754.04      757.08     16.74 o
   6   2  21       43.37       41.19      8.29 o
   7   2  21      507.26      496.17     15.20 o
   8   2  21       10.80        4.37      8.77 o
   9   2  21       86.70      106.12      8.95 o
  10   2  21        7.62       10.31      6.78 o
  11   2  21        5.52       -3.17      6.92 o
  12   2  21       13.06        6.53      7.14 o
  13   2  21       51.81       53.07      8.48 o
  14   2  21      170.91      159.40     11.21 o
  15   2  21       18.68       19.08      8.36 o
  16   2  21       53.05       52.68      9.44 o
  17   2  21       25.58       26.53      8.96 o
  18   2  21      170.69      187.46     16.58 o
  19   2  21       46.88       34.72      9.92 o
  20   2  21       73.63       64.84     12.19 o
   1   3  21      197.96      189.37      8.63 o
   2   3  21        1.74       -5.84      5.84 o
   3   3  21      423.47      414.89     21.11 o
   4   3  21      468.64      482.34     15.07 o
   5   3  21        3.34        3.68      6.35 o
   6   3  21       68.68       53.57      7.63 o
   7   3  21       46.03       44.26      8.24 o
   8   3  21        4.39       -5.53      6.26 o
   9   3  21      130.64      122.67     10.05 o
  10   3  21      488.74      471.31     16.04 o
  11   3  21        6.44       -3.19      7.06 o
  12   3  21       31.41       23.60      7.92 o
  13   3  21      113.77      100.06     11.08 o
  14   3  21       30.74       21.77      9.25 o
  15   3  21      132.08      141.65     15.08 o
  16   3  21       89.64       95.70     10.71 o
  17   3  21        4.82       -5.28      8.68 o
  18   3  21      134.30      124.20     13.05 o
  19   3  21       61.40       84.23     19.35 o
   0   4  21        8.51       -4.86     10.46 o
   1   4  21       26.13       31.29      8.29 o
   2   4  21       79.77       90.81     10.03 o
   3   4  21       22.80       23.35      8.39 o
   4   4  21       24.27        7.62      7.82 o
   5   4  21        0.58        8.76      9.59 o
   6   4  21       17.91        6.15      8.12 o
   7   4  21        2.33        1.02      8.63 o
   8   4  21       52.11       42.90      9.19 o
   9   4  21       73.19       84.53     11.29 o
  10   4  21       43.98       59.35      9.68 o
  11   4  21       35.07       32.67      8.99 o
  12   4  21       20.11        9.40      8.45 o
  13   4  21       69.85       91.52     10.71 o
  14   4  21       12.06       23.16      9.94 o
  15   4  21        1.48       -5.90      8.36 o
  16   4  21       17.34       24.46      9.43 o
   1   5  21        1.59       11.95      8.05 o
   2   5  21       23.02       29.11     10.41 o
   3   5  21       13.06       13.43      9.95 o
   4   5  21       21.25        1.05      7.80 o
   5   5  21       12.94       16.84      9.79 o
   6   5  21       66.03       67.42     12.35 o
   7   5  21        3.72       -8.29      8.29 o
   8   5  21      161.29      180.48     13.37 o
   9   5  21        3.44       -0.02      8.18 o
  10   5  21       50.33       55.94      9.78 o
  11   5  21        0.62       -8.02      8.02 o
  12   5  21       12.32        6.69      8.72 o
  13   5  21        1.72       -0.51      8.64 o
   0   6  21      117.38      160.54     29.92 o
   1   6  21       53.02       59.53     14.44 o
   2   6  21       47.78       44.85      9.71 o
   3   6  21        6.78       -6.64      9.32 o
   4   6  21       55.52       60.11     10.09 o
   5   6  21        6.93        1.65      8.20 o
   6   6  21       23.42       41.24      9.81 o
   7   6  21      193.27      225.73     14.16 o
   8   6  21       24.65       31.25     19.24 o
   0   0  22     1891.06     1790.31     52.41 o
   1   0  22        2.71       -7.15      7.15 o
   2   0  22      326.57      288.67     14.39 o
   3   0  22       61.33       47.46      8.83 o
   4   0  22       49.63       48.00     10.15 o
   5   0  22       82.61       83.72     10.00 o
   6   0  22     1583.86     1543.20     46.02 o
   7   0  22      310.97      328.07     22.86 o
   8   0  22       11.00       -1.43      7.72 o
   9   0  22      271.48      265.34     19.00 o
  10   0  22      684.42      694.77     26.74 o
  11   0  22      737.70      758.55     21.70 o
  12   0  22       33.95       33.64      9.93 o
  13   0  22      309.03      347.22     17.71 o
  14   0  22       74.53      101.97     15.61 o
  15   0  22      378.44      380.22     22.37 o
  16   0  22      192.01      226.33     38.71 o
  17   0  22      159.05      169.22     17.43 o
  18   0  22      220.43      210.88     25.60 o
  19   0  22        0.04      -14.90     14.90 o
  20   0  22      180.62      245.86     21.25 o
   1   1  22      550.61      510.49     13.06 o
   2   1  22       12.53        4.60      5.31 o
   3   1  22      286.69      314.07     10.66 o
   4   1  22        0.26        5.86      5.19 o
   5   1  22        0.66       -3.03      5.26 o
   6   1  22      294.63      276.54     10.21 o
   7   1  22       13.25        3.29      6.03 o
   8   1  22      370.29      340.40     12.34 o
   9   1  22       47.08       40.20      7.63 o
  10   1  22      317.32      330.61     13.64 o
  11   1  22      192.00      181.82     12.33 o
  12   1  22        3.56        9.05      6.83 o
  13   1  22        0.30        4.97      6.33 o
  14   1  22        0.50       -6.06      6.06 o
  15   1  22        1.89        3.37      7.01 o
  16   1  22        0.15       14.45      8.32 o
  17   1  22        1.77       -4.80      8.18 o
  18   1  22       59.22       49.64     12.64 o
  19   1  22        3.23       -0.72     10.94 o
  20   1  22       23.28       19.47     12.49 o
   0   2  22       13.73       23.29      9.24 o
   1   2  22      546.47      477.77     15.08 o
   2   2  22       51.01       62.18      7.75 o
   3   2  22        0.10        8.70      5.76 o
   4   2  22       66.26       69.83      7.18 o
   5   2  22      170.14      162.10      9.08 o
   6   2  22      101.56       91.07      8.60 o
   7   2  22      141.15      150.70      9.87 o
   8   2  22      121.06      117.70     10.10 o
   9   2  22       83.88       73.57      9.74 o
  10   2  22       47.65       50.17      9.04 o
  11   2  22       26.45       18.89      7.53 o
  12   2  22        4.86       -7.02      7.02 o
  13   2  22        0.01       -5.02      7.36 o
  14   2  22        8.82        1.26      7.44 o
  15   2  22       38.15       12.66      8.55 o
  16   2  22       87.96       81.02     10.29 o
  17   2  22       79.82       95.86     10.87 o
  18   2  22       10.44        5.05      8.89 o
  19   2  22       45.09       45.35     11.49 o
   1   3  22       59.52       58.77      7.82 o
   2   3  22       17.07       13.15      6.74 o
   3   3  22       65.86       75.21      8.21 o
   4   3  22      193.45      185.81     10.65 o
   5   3  22       91.84      101.84      9.02 o
   6   3  22      279.85      287.02     13.92 o
   7   3  22        8.42       -7.91      7.91 o
   8   3  22       68.68       49.94      9.22 o
   9   3  22        1.75       -5.66      7.11 o
  10   3  22      131.34      110.10     10.67 o
  11   3  22        0.86       -7.81      7.81 o
  12   3  22      300.62      352.06     16.15 o
  13   3  22       53.33       59.93     10.22 o
  14   3  22       32.18       20.67      9.38 o
  15   3  22       28.66       28.03      9.55 o
  16   3  22      103.13      102.23     14.46 o
  17   3  22       10.89       11.84      9.67 o
  18   3  22        4.39       -7.92     12.24 o
   0   4  22      112.04       83.94     14.58 o
   1   4  22        0.01        5.46      7.62 o
   2   4  22      342.82      380.53     16.72 o
   3   4  22        2.60       -6.01     10.44 o
   4   4  22      198.56      203.93     13.54 o
   5   4  22       77.59       92.98     12.70 o
   6   4  22        9.52       -6.95      8.13 o
   7   4  22      373.94      361.68     17.44 o
   8   4  22       14.05        5.66      8.43 o
   9   4  22        2.69       -2.22      8.87 o
  10   4  22        1.64        2.25      8.25 o
  11   4  22        6.63       -1.52      8.03 o
  12   4  22        6.67       17.40      9.93 o
  13   4  22       10.85       14.81     10.32 o
  14   4  22      203.60      211.56     16.03 o
  15   4  22        4.83        5.70      9.28 o
   1   5  22        9.18        4.75      8.06 o
   2   5  22       18.39       20.83     10.16 o
   3   5  22        2.01       13.54      9.68 o
   4   5  22      113.18      126.27     12.30 o
   5   5  22        0.04       -4.95      8.39 o
   6   5  22        8.31       14.99      8.94 o
   7   5  22       20.67       28.85      9.52 o
   8   5  22       30.73       31.14      9.63 o
   9   5  22       12.95       21.22      9.44 o
  10   5  22      136.91      117.33     11.55 o
  11   5  22        2.01       -8.28      8.28 o
  12   5  22       10.84       -2.14      8.92 o
   0   6  22       46.21       49.17     24.49 o
   1   6  22       22.01       27.50     12.70 o
   2   6  22        0.92       14.05     12.39 o
   3   6  22       44.65       67.18     12.11 o
   4   6  22       21.56       10.34      8.98 o
   5   6  22        3.98        5.11      9.70 o
   1   1  23       21.11       24.60      6.00 o
   2   1  23        4.06        4.95      5.59 o
   3   1  23      648.39      669.04     15.24 o
   4   1  23      392.85      408.58     13.50 o
   5   1  23      186.20      198.31     10.03 o
   6   1  23        5.08       -5.61      5.61 o
   7   1  23       65.30       70.53      8.48 o
   8   1  23       11.83        7.91      6.59 o
   9   1  23        9.84        2.36      6.85 o
  10   1  23        7.13       10.04      7.20 o
  11   1  23        2.87       -5.43      6.46 o
  12   1  23        0.40       -6.03      7.64 o
  13   1  23       19.44       20.60      7.38 o
  14   1  23        5.46        6.01      7.24 o
  15   1  23      295.59      344.22     15.28 o
  16   1  23       10.03       16.28      8.84 o
  17   1  23      246.88      253.32     15.86 o
  18   1  23        2.91        4.93     11.29 o
  19   1  23       44.49       44.16     13.23 o
   0   2  23      143.28      113.46     12.94 o
   1   2  23      109.86       97.07      8.62 o
   2   2  23      188.65      188.18     11.32 o
   3   2  23      606.42      592.08     16.99 o
   4   2  23       76.85       77.55     14.60 o
   5   2  23      235.58      263.51     12.09 o
   6   2  23       63.03       80.09      8.56 o
   7   2  23       90.42      124.14      9.68 o
   8   2  23       27.21       27.32      8.37 o
   9   2  23      112.60      106.65     10.38 o
  10   2  23        0.84       -7.05      7.49 o
  11   2  23      356.93      400.98     19.99 o
  12   2  23      103.04       98.07     10.13 o
  13   2  23        5.95       -8.44      8.44 o
  14   2  23       85.85       88.86     10.36 o
  15   2  23       20.96       15.71      8.49 o
  16   2  23       68.23       72.97     10.31 o
  17   2  23        1.87       -8.08      8.08 o
  18   2  23       12.14        4.61     12.12 o
   1   3  23       85.10       76.34      8.53 o
   2   3  23      432.91      443.99     15.07 o
   3   3  23      190.47      204.46     11.15 o
   4   3  23        2.87       -5.64      9.07 o
   5   3  23        0.20       -2.41      7.38 o
   6   3  23        0.00       -8.18      8.18 o
   7   3  23        1.70       -5.17      8.37 o
   8   3  23       50.35       49.86      9.52 o
   9   3  23       35.48       41.30     11.23 o
  10   3  23       21.98        3.01      8.33 o
  11   3  23       47.10       59.00      9.97 o
  12   3  23        0.00        4.53      8.71 o
  13   3  23       31.50       32.39      9.93 o
  14   3  23        6.91       -2.63     10.80 o
  15   3  23       10.19       18.43      9.60 o
  16   3  23        2.58        1.63      9.39 o
  17   3  23      172.67      163.87     22.05 o
   0   4  23       98.45       85.48     22.35 o
   1   4  23        0.57        5.92      8.33 o
   2   4  23        0.18       -8.09      8.09 o
   3   4  23        0.60        2.23      8.37 o
   4   4  23        0.22       -3.42     12.50 o
   5   4  23        0.04       -9.45      9.45 o
   6   4  23       65.86       45.77     11.89 o
   7   4  23       77.43       98.20     11.69 o
   8   4  23        8.05        5.85      9.15 o
   9   4  23       54.24       36.66     10.33 o
  10   4  23        0.03       -3.18      9.05 o
  11   4  23        4.84       15.83      9.84 o
  12   4  23       41.38       36.79     10.92 o
  13   4  23        1.52        3.26     10.07 o
  14   4  23       41.00       44.54     11.98 o
   1   5  23      148.38      158.78     12.93 o
   2   5  23        2.54        3.09     10.21 o
   3   5  23        0.29        3.73      9.80 o
   4   5  23       61.48       67.61     12.83 o
   5   5  23       48.28       48.06     14.70 o
   6   5  23        0.41       -7.14      8.63 o
   7   5  23       87.95       79.80     11.61 o
   8   5  23        6.11       -5.53      9.00 o
   9   5  23       18.14       14.93     10.03 o
  10   5  23       10.63        8.90      9.81 o
   0   0  24      414.82      383.42     24.32 o
   1   0  24       43.77       24.83      8.66 o
   2   0  24      410.77      427.16     18.00 o
   3   0  24      175.67      176.06     13.29 o
   4   0  24      714.96      742.60     23.26 o
   5   0  24       29.56       42.75      9.47 o
   6   0  24      127.75      117.98     11.67 o
   7   0  24       17.78       -1.94      8.52 o
   8   0  24      408.94      411.57     18.28 o
   9   0  24      114.68      109.76     16.91 o
  10   0  24       80.73       95.95     31.07 o
  11   0  24       17.17        7.30     11.41 o
  12   0  24      759.30      702.89     29.17 o
  13   0  24        9.00       15.68     11.77 o
  14   0  24       21.51       32.06     12.79 o
  15   0  24      105.87      116.56     15.55 o
  16   0  24       94.17      131.22     17.19 o
  17   0  24       31.31       18.93     13.99 o
  18   0  24       54.34       69.00     29.77 o
   1   1  24      140.97      124.48      8.75 o
   2   1  24       90.92       81.71      8.08 o
   3   1  24      332.82      332.06     15.12 o
   4   1  24       97.32      117.04      8.82 o
   5   1  24        0.98       -2.85      5.94 o
   6   1  24      104.06      137.04      9.08 o
   7   1  24       26.10       25.80      6.84 o
   8   1  24      189.60      204.37     15.71 o
   9   1  24        1.76       -4.71      7.20 o
  10   1  24       74.43       75.95     10.29 o
  11   1  24       96.15      114.18     10.22 o
  12   1  24        1.05        4.40      7.64 o
  13   1  24        9.02        7.95      8.03 o
  14   1  24       63.48       68.53     10.02 o
  15   1  24       31.75       29.34     10.24 o
  16   1  24        1.06       -9.52      9.52 o
  17   1  24      257.76      285.46     18.92 o
  18   1  24        2.78       -7.09     11.39 o
   0   2  24      224.55      215.72     21.87 o
   1   2  24       20.61       19.93      7.13 o
   2   2  24        1.55        7.39      9.40 o
   3   2  24        4.24       12.18      6.77 o
   4   2  24        4.59       11.87      7.82 o
   5   2  24       36.21       30.68      7.79 o
   6   2  24        0.14       -6.18      6.69 o
   7   2  24        6.43       -6.75      6.75 o
   8   2  24       21.96       13.54      8.15 o
   9   2  24        0.30       -7.70      7.70 o
  10   2  24       68.04       51.95     10.08 o
  11   2  24        0.46       -7.71      7.71 o
  12   2  24        0.01       -0.26      8.75 o
  13   2  24       69.31       71.30     10.97 o
  14   2  24       42.11       39.17      9.32 o
  15   2  24        2.16        2.56      8.40 o
  16   2  24        0.96       -7.71      9.49 o
  17   2  24        9.38        9.73     10.32 o
   1   3  24      103.87      126.14     11.38 o
   2   3  24      138.37      168.62     10.87 o
   3   3  24      179.40      177.51     13.58 o
   4   3  24        0.95       -7.33      7.33 o
   5   3  24       24.02       36.08      8.72 o
   6   3  24      291.17      342.46     23.70 o
   7   3  24       13.06       10.43     14.39 o
   8   3  24       76.84       78.17     10.46 o
   9   3  24        9.55       -1.11      7.92 o
  10   3  24        5.90        5.86      8.49 o
  11   3  24        2.14       -3.35      8.13 o
  12   3  24      150.60      185.20     15.99 o
  13   3  24       70.61       57.48     12.03 o
  14   3  24        0.15        9.99     10.57 o
  15   3  24       51.62       33.80     10.51 o
   0   4  24      445.82      495.72     28.52 o
   1   4  24        2.21        6.58      8.43 o
   2   4  24       15.53       10.42      8.47 o
   3   4  24       15.44       10.00      8.85 o
   4   4  24       15.92        9.05      9.02 o
   5   4  24       33.56       45.03     12.29 o
   6   4  24       23.45        9.54      9.14 o
   7   4  24        0.66       -4.17      8.79 o
   8   4  24        2.11       -8.47      8.47 o
   9   4  24        2.58       13.25      9.49 o
  10   4  24        0.56        7.07     11.87 o
  11   4  24       39.58       31.30     10.67 o
  12   4  24       86.03      104.94     13.34 o
  13   4  24       17.19       19.57     11.02 o
   1   5  24       22.77       16.82      9.68 o
   2   5  24        3.19       -6.46      9.77 o
   3   5  24       15.42       17.93     11.13 o
   4   5  24       56.86       98.74     11.99 o
   5   5  24       39.63       47.19     10.55 o
   6   5  24        6.06       -6.50      9.34 o
   7   5  24        2.78       -0.30      9.22 o
   8   5  24        0.47       -7.40      9.33 o
   1   1  25       81.86       94.69      9.18 o
   2   1  25      163.04      160.17     10.72 o
   3   1  25      119.76      138.23     10.12 o
   4   1  25        2.01        5.92      6.84 o
   5   1  25       18.52        4.77      7.07 o
   6   1  25        9.80       10.01      7.08 o
   7   1  25       76.70       59.83      8.74 o
   8   1  25       41.24       40.03      8.24 o
   9   1  25        6.10       -7.71      7.71 o
  10   1  25      148.80      184.36     13.16 o
  11   1  25        5.73       16.72      8.35 o
  12   1  25      120.88      105.14     11.86 o
  13   1  25       54.34       51.09     10.02 o
  14   1  25      193.40      203.41     14.73 o
  15   1  25       25.02       19.09     10.09 o
  16   1  25        3.56       -6.07     10.84 o
  17   1  25        1.98      -11.49     11.49 o
   0   2  25        1.42        0.53      9.86 o
   1   2  25       41.31       47.59      8.46 o
   2   2  25      343.31      378.16     14.62 o
   3   2  25       70.68       72.49      9.57 o
   4   2  25      690.87      724.55     19.84 o
   5   2  25       36.27       49.37      8.71 o
   6   2  25        2.94        4.46      7.28 o
   7   2  25        1.79       -5.36      8.99 o
   8   2  25       14.56       16.32     10.65 o
   9   2  25      124.90      154.39     12.56 o
  10   2  25       56.48       65.10     10.45 o
  11   2  25        2.23       -4.21      8.59 o
  12   2  25      241.94      294.97     16.15 o
  13   2  25        8.11        7.05      9.48 o
  14   2  25       58.28       61.93     10.16 o
  15   2  25      136.14      142.37     13.61 o
  16   2  25      116.61      135.42     13.87 o
   1   3  25      253.35      268.53     14.34 o
   2   3  25       62.43       63.69     11.99 o
   3   3  25       58.01       47.10      9.51 o
   4   3  25       81.43       43.98      9.75 o
   5   3  25        9.10        5.34      8.55 o
   6   3  25       25.80       24.69      9.21 o
   7   3  25        4.83       -0.75      9.59 o
   8   3  25       13.50       11.68      8.74 o
   9   3  25        9.25       13.88      9.74 o
  10   3  25        2.45        4.01      9.76 o
  11   3  25       23.71       25.48     10.53 o
  12   3  25       33.59       48.53     11.52 o
  13   3  25        0.50       -4.79     10.10 o
  14   3  25        1.48        6.26     15.22 o
   0   4  25        5.08       24.97     18.22 o
   1   4  25        1.84       10.25      9.13 o
   2   4  25        1.00        3.60      8.85 o
   3   4  25        7.08        7.63      9.28 o
   4   4  25        0.07       -8.65      8.65 o
   5   4  25       16.52        3.47     13.09 o
   6   4  25       32.96       30.90     10.14 o
   7   4  25        1.71       -8.83      8.83 o
   8   4  25        0.00        7.31      9.86 o
   9   4  25       41.18       39.54     11.35 o
  10   4  25       72.68       88.78     12.92 o
  11   4  25        4.77       13.83     10.53 o
   1   5  25        3.63        8.35      9.53 o
   2   5  25        5.74        0.27     11.99 o
   3   5  25       90.51      111.20     15.03 o
   4   5  25        8.89        7.81     10.06 o
   5   5  25        7.83       26.27     10.27 o
   6   5  25       64.80       75.95     22.26 o
   0   0  26       96.62      124.69     18.07 o
   1   0  26      556.13      576.61     21.81 o
   2   0  26       29.91       11.47      8.72 o
   3   0  26        6.82        5.96      9.83 o
   4   0  26        5.83       -1.20     10.15 o
   5   0  26      495.41      582.01     25.48 o
   6   0  26       78.91       84.51     13.70 o
   7   0  26       12.19        0.56     10.32 o
   8   0  26      124.32      112.31     14.64 o
   9   0  26      142.89      171.25     34.42 o
  10   0  26        3.73       -1.86     14.16 o
  11   0  26       72.62       96.08     15.02 o
  12   0  26      254.74      271.25     20.24 o
  13   0  26        1.68        9.86     14.95 o
  14   0  26       13.39      -14.46     14.46 o
  15   0  26       45.57       22.35     17.10 o
  16   0  26      338.67      310.92     28.66 o
   1   1  26      251.22      277.61     13.10 o
   2   1  26       64.35       60.77      8.80 o
   3   1  26      100.33      108.97      9.78 o
   4   1  26       39.44       35.91      8.04 o
   5   1  26       21.52       17.39      7.62 o
   6   1  26       69.42       72.37      9.09 o
   7   1  26        4.94        4.07      7.08 o
   8   1  26        0.37        2.75      7.52 o
   9   1  26        6.17       -2.09      9.59 o
  10   1  26        6.88       -2.99      9.68 o
  11   1  26      125.20      152.18     13.12 o
  12   1  26       93.22       87.90     12.00 o
  13   1  26       69.51       70.82     11.98 o
  14   1  26        5.46       11.36     10.06 o
  15   1  26       19.50       29.92     12.10 o
  16   1  26        3.43       12.19     24.13 o
   0   2  26       17.56       12.33     10.68 o
   1   2  26        2.12        1.84      7.31 o
   2   2  26        9.17       12.69      7.76 o
   3   2  26       18.33       23.90      8.06 o
   4   2  26       48.13       55.61      9.03 o
   5   2  26       33.82       37.92      8.58 o
   6   2  26        7.67        9.72      7.81 o
   7   2  26        0.02       -3.18      9.54 o
   8   2  26       88.30       74.00     10.66 o
   9   2  26       20.42        3.23      8.60 o
  10   2  26        5.66       -8.24      8.24 o
  11   2  26       30.89       34.80     10.19 o
  12   2  26       31.60       34.29     10.59 o
  13   2  26       73.44       79.03     11.92 o
  14   2  26       64.37       58.12     11.65 o
  15   2  26        0.04       -5.85     22.68 o
   1   3  26      415.64      503.74     24.95 o
   2   3  26        0.34       -4.01      9.24 o
   3   3  26       19.62       25.75     10.01 o
   4   3  26        3.46       -5.08      8.62 o
   5   3  26        8.87        1.91      9.15 o
   6   3  26       42.45       50.76     10.98 o
   7   3  26       30.10       43.05     12.92 o
   8   3  26        0.90        1.78      9.41 o
   9   3  26        6.35        7.84      9.89 o
  10   3  26       12.77       26.18     11.04 o
  11   3  26        3.56       12.28     10.35 o
  12   3  26        0.87       -4.83     10.14 o
  13   3  26       40.74       26.67     22.99 o
   0   4  26       18.48       21.65     14.05 o
   1   4  26       19.08       18.98      9.79 o
   2   4  26       28.39       33.17     11.55 o
   3   4  26       83.14       99.57     13.17 o
   4   4  26       16.51       22.51     10.15 o
   5   4  26       31.21       32.96     16.75 o
   6   4  26        3.71       -2.43      9.57 o
   7   4  26       27.12       20.89     10.45 o
   8   4  26       10.42       -0.78      9.94 o
   9   4  26       28.37       24.37     10.97 o
   1   1  27        9.57        4.91      7.34 o
   2   1  27       26.24       38.25      8.48 o
   3   1  27        8.49       10.23      7.76 o
   4   1  27       58.96       85.48      9.79 o
   5   1  27       34.91       43.74      8.63 o
   6   1  27      115.72      106.68     10.38 o
   7   1  27        2.83       -4.57      7.28 o
   8   1  27       86.26      102.53     12.07 o
   9   1  27       19.70       20.90     12.48 o
  10   1  27       85.67      103.20     13.55 o
  11   1  27       10.92        8.13      9.77 o
  12   1  27       22.74       13.20     10.35 o
  13   1  27       67.55       62.99     14.33 o
  14   1  27        0.50        1.41     10.19 o
   0   2  27      419.55      438.68     23.44 o
   1   2  27       59.70       60.87      9.27 o
   2   2  27      189.22      222.30     13.94 o
   3   2  27        8.88       13.19      7.91 o
   4   2  27       25.54       27.00      8.57 o
   5   2  27       78.14       84.22      9.95 o
   6   2  27       32.80       38.56      9.24 o
   7   2  27       52.84       47.31      9.64 o
   8   2  27        6.57        7.50     10.21 o
   9   2  27        2.04       -5.27      8.88 o
  10   2  27       45.11       48.43     10.72 o
  11   2  27       71.22       89.72     12.96 o
  12   2  27      100.25      144.41     15.12 o
  13   2  27       18.00       13.57     11.89 o
   1   3  27        3.37       19.07     13.03 o
   2   3  27       17.18       27.81     10.44 o
   3   3  27        4.12       13.51     10.04 o
   4   3  27        7.95       -3.89      9.18 o
   5   3  27        7.79        5.01      9.70 o
   6   3  27       22.25       15.36     10.18 o
   7   3  27        0.42       -6.13     11.13 o
   8   3  27       83.16      100.28     13.43 o
   9   3  27        5.91        4.15     10.50 o
  10   3  27        8.18        0.33     10.79 o
  11   3  27        0.01       -6.09      9.98 o
   0   4  27       60.71       72.41     17.69 o
   1   4  27      181.28      221.39     15.93 o
   2   4  27        1.75        0.18      9.94 o
   3   4  27        3.68       -1.29     10.19 o
   4   4  27       17.55       15.74     13.59 o
   5   4  27       44.57       50.01     16.45 o
   6   4  27        1.30       -9.13     11.91 o
   7   4  27      154.40      160.11     29.20 o
   0   0  28      196.35      253.26     33.72 o
   1   0  28       36.60       35.85     26.00 o
   2   0  28      168.92      180.66     22.44 o
   3   0  28        3.31        2.75     15.60 o
   4   0  28       88.08      120.09     29.59 o
   5   0  28      218.93      242.26     23.93 o
   6   0  28        1.17       -6.85     14.05 o
   7   0  28      254.89      251.79     47.00 o
   8   0  28        1.27       -8.79     13.53 o
   9   0  28        0.04        2.35     20.93 o
  10   0  28        0.04       21.60     21.05 o
  11   0  28       56.91       44.58     17.52 o
  12   0  28       56.94      107.81     44.13 o
  13   0  28       50.07       60.18     19.04 o
   1   1  28        3.29       10.61      8.08 o
   2   1  28       20.75       23.77      8.41 o
   3   1  28       23.00       21.59      8.50 o
   4   1  28       51.24       61.03      9.57 o
   5   1  28      249.51      273.35     13.96 o
   6   1  28       27.90       20.50     13.49 o
   7   1  28        0.75       -7.48      8.69 o
   8   1  28       45.73       41.87     10.93 o
   9   1  28       13.69       19.80     12.72 o
  10   1  28        6.23       -6.93     10.22 o
  11   1  28        6.30        8.52     11.93 o
  12   1  28        0.16       -4.22      9.83 o
  13   1  28       55.08      111.96     21.24 o
   0   2  28       30.49       44.99     12.92 o
   1   2  28       85.52       98.11     10.48 o
   2   2  28       15.49       27.43      9.53 o
   3   2  28       13.48       13.29      8.41 o
   4   2  28        9.43       20.61      8.57 o
   5   2  28       68.40       73.56     10.13 o
   6   2  28       32.35       42.67      9.49 o
   7   2  28       86.02      104.80     13.73 o
   8   2  28        0.00       -4.73     11.31 o
   9   2  28        0.02       -8.39      9.01 o
  10   2  28        8.82       -0.91     10.05 o
  11   2  28        8.34        5.04     11.05 o
   1   3  28      120.75      154.23     14.57 o
   2   3  28       89.37       98.24     13.11 o
   3   3  28       19.07       15.30     10.49 o
   4   3  28      120.54      133.42     14.34 o
   5   3  28        0.03       -9.53      9.53 o
   6   3  28       18.98       27.76     13.24 o
   7   3  28        5.38        4.67     12.21 o
   8   3  28       63.95       76.22     13.03 o
   9   3  28        1.45       -2.96     20.69 o
   0   4  28       42.51       45.94     19.79 o
   1   1  29       99.75      129.48     11.32 o
   2   1  29      149.29      174.05     13.54 o
   3   1  29       38.34       60.73     11.22 o
   4   1  29        6.34       -0.98      9.24 o
   5   1  29       60.71       72.31     11.41 o
   6   1  29       21.96        5.70      9.32 o
   7   1  29       44.08       52.53     11.25 o
   8   1  29       59.26       67.52     11.95 o
   9   1  29       17.53       29.03     16.37 o
  10   1  29       17.60        9.52     11.60 o
  11   1  29       62.40       64.43     32.70 o
   0   2  29        2.70       -2.32     11.52 o
   1   2  29       33.63       56.80      9.96 o
   2   2  29        0.60       14.52      8.97 o
   3   2  29       60.31       90.11     11.18 o
   4   2  29        0.18        9.11      8.97 o
   5   2  29      119.37      163.88     13.89 o
   6   2  29       69.32      103.27     12.45 o
   7   2  29      256.79      295.01     17.14 o
   8   2  29        0.01       -0.60     10.94 o
   9   2  29      137.80      158.05     15.99 o
   1   3  29       11.28       19.60     11.71 o
   2   3  29       42.68       39.41     12.31 o
   3   3  29      179.93      218.86     16.78 o
   4   3  29        0.00        6.08     10.80 o
   5   3  29       28.12       29.15     11.65 o
   0   0  30      181.99      210.43     34.57 o
   1   0  30       26.67       32.20     16.62 o
   2   0  30      171.69      217.61     23.90 o
   3   0  30       41.23       20.11     15.84 o
   4   0  30      251.16      240.40     24.97 o
   5   0  30        1.98       13.06     15.76 o
   6   0  30       98.55      111.99     20.81 o
   7   0  30        3.57       17.05     16.12 o
   8   0  30       58.12       59.19     18.56 o
   1   1  30       18.75       15.17     13.38 o
   2   1  30       19.53       20.50     11.15 o
   3   1  30       28.12       47.76     12.30 o
   4   1  30       11.29       21.55     11.37 o
   5   1  30        9.68        1.00     11.49 o
   6   1  30       97.12      123.72     14.84 o
   7   1  30        0.00      -11.05     11.05 o
   8   1  30       57.04       66.49     17.84 o
   0   2  30        7.96       34.08     14.32 o
   1   2  30      132.39      169.63     13.02 o
   2   2  30        0.01       10.42      9.58 o
   3   2  30        1.29       -9.45      9.45 o
   4   2  30       23.20       11.33     10.55 o
   5   2  30       68.17       84.25     12.78 o
   6   2  30        8.85       26.36     11.98 o
   1   1  31       46.63       62.88     13.34 o
   2   1  31       10.99       13.73     11.75 o
   3   1  31        3.43        3.07     11.58 o
   4   1  31      109.23      160.45     17.01 o
 
